# Supplementary material for: LIFETIME JEM-DERIVED OCCUPATIONAL EXPOSURE BURDEN AND ODDS OF PARKINSON’S DISEASE AND PARKINSONISM IN A MATCHED CASE-CONTROL STUDY
Source: medRxiv. 2026 Apr 14:2026.03.16.26348171. Preprint. [Version 2] doi: 10.64898/2026.03.16.26348171 (PMC13127495; doi:10.64898/2026.03.16.26348171)
Supplement: Supplement 1 [file media-1.csv]

ID	park	caregiver_q	reliability_q	province	ISIC1	ISCO1	start_year1	end_year1	ISIC2	ISCO2	start_year2	end_year2	ISIC3	ISCO3	start_year3	end_year3	ISIC4	ISCO4	start_year4	end_year4	ISIC5	ISCO5	start_year5	end_year5	ISIC6	ISCO6	start_year6	end_year6	ISIC7	ISCO7	start_year7	end_year7	ISIC8	ISCO8	start_year8	end_year8	Al	Ar	herbicide	fungicide	insecticide	Mg	Mn	Hg	pcb	drycleansubstance	Pb	toluene	ratpoison
1002	Yes	NA	NA	Brescia	13XX	815X	1974	1982	XXXX	753X	1983	2000	9700	9111	2001	2012																					No	No	No	No	No	No	No	No	No	No	No	No	No
1003	Yes	NA	NA	Brescia	XXXX	23XX	1983	2012																													No	No	No	No	No	No	No	No	No	No	No	No	No
1004	Yes	No	Good	napoli	XXXX	23XX	1962	1997																													No	No	No	No	No	No	No	No	No	No	No	No	No
1005	Yes	NA	NA	Brescia	4330	7131	1965	2008																													No	No	No	No	No	Yes	No	No	No	No	Yes	No	No
1006	Yes	NA	NA	Brescia	1410	815X	1948	1955	9999	4XXX	1956	2012																									No	No	No	No	No	No	No	No	No	No	No	No	No
1008	Yes	NA	NA	Brescia	014X	9212	1957	2009																													No	No	No	No	No	No	No	No	No	No	No	No	No
1010	Yes	NA	NA	Brescia	4721	7511	1954	1987																													No	No	No	No	No	No	No	No	No	No	No	No	No
1012	Yes	NA	NA	Brescia	8510	2341	1958	1992																													No	No	No	No	No	No	No	No	No	No	No	No	No
1013	Yes	NA	NA	Brescia	1430	8154	1952	1955	2599	7224	1956	1958	9999	4XXX	1959	2012																					No	No	No	No	No	No	No	No	No	No	No	No	No
1014	Yes	NA	NA	Brescia	9999	4XXX	1969	1971	8510	2342	1972	1976	9999	4XXX	1977	2012																					No	No	No	No	No	No	No	No	No	No	No	No	No
1015	Yes	NA	NA	Brescia	2599	7223	1958	1966	2599	7223	1967	1968	2790	7223	1969	1996																					No	No	No	No	No	No	No	No	No	No	No	No	No
1017	Yes	NA	NA	Brescia	XXXX	8211	1974	1977	2813	8211	1978	2012																									I don't know/Idon't know this material	I don't know/Idon't know this material	I don't know/Idon't know this material	I don't know/Idon't know this material	I don't know/Idon't know this material	I don't know/Idon't know this material	I don't know/Idon't know this material	I don't know/Idon't know this material	I don't know/Idon't know this material	I don't know/Idon't know this material	I don't know/Idon't know this material	I don't know/Idon't know this material	I don't know/Idon't know this material
1019	Yes	NA	NA	Brescia	1071	7512	1964	2012																													No	No	No	No	No	No	No	No	No	No	No	No	No
1020	Yes	NA	NA	Brescia	XXXX	5321	1957	1959	XXXX	3221	1960	1982																									No	No	No	No	No	No	No	No	No	No	No	No	No
1021	Yes	NA	NA	Brescia	XXXX	4XXX	1962	1978	5610	5120	1979	1999	XXXX	4XXX	2000	2006																					No	No	No	No	No	No	No	No	No	No	No	No	No
1022	Yes	NA	NA	Brescia	243X	4XXX	1950	1979	8010	5414	1980	1989																									No	No	No	No	No	No	No	No	No	No	No	No	No
1023	Yes	NA	NA	Brescia	641X	4211	1962	1980	2410	1321	1981	1982	641X	4211	1983	1999																					No	No	No	No	No	No	No	No	No	No	No	No	No
1024	Yes	NA	NA	Brescia	XXXX	4XXX	1965	2013																													No	No	No	No	No	No	No	No	No	No	No	No	No
1025	Yes	NA	NA	Brescia	031X	6222	1957	1964	XXXX	7212	1965	1967	8129	7544	1968	1970	1410	933X	1971	1979	3315	4XXX	1980	1984	4721	1221	1985	1989	5XXX	1412	1990	2000	8412	1111	2001	2013	No	No	No	No	No	No	No	No	No	No	No	No	Yes
1026	Yes	NA	NA	Brescia	4XXX	71XX	1947	2010																													No	No	No	No	No	No	No	No	No	No	No	No	No
1027	Yes	NA	NA	Brescia	2410	1321	1955	1991																													No	No	No	No	No	No	No	No	No	No	No	No	No
1028	Yes	NA	NA	Brescia	8890	2635	1976	1997																													No	No	No	No	No	No	No	No	No	No	No	No	No
1031	Yes	NA	NA	Brescia	1430	815X	1945	1950	9700	9111	1951	1954	9999	4XXX	1955	2012																					No	No	No	No	No	No	No	No	No	No	No	No	No
1032	Yes	NA	NA	Brescia	4322	7126	1954	1960	2920	7223	1961	1967	4322	7126	1968	1997																					No	No	No	No	No	No	No	No	No	No	No	No	No
1033	Yes	NA	NA	Brescia	2431	741X	1956	1957	3510	3131	1958	1959	2431	8121	1960	1962	2431	3111	1963	1987																	No	Yes	No	No	No	Yes	No	No	No	No	Yes	No	No
1034	Yes	NA	NA	Brescia	7420	3431	1946	2007																													No	No	No	No	No	No	No	No	No	No	No	No	No
1035	Yes	NA	NA	Brescia	4752	4XXX	1956	1957	259X	7223	1958	1966	3510	7413	1967	1982	3510	4XXX	1983	1995																	No	No	No	No	No	No	No	No	No	No	No	Yes	No
1036	Yes	NA	NA	Brescia	1610	4XXX	1950	1952	XXXX	7212	1955	1958	XXXX	7223	1959	1988																					No	No	No	No	No	No	No	No	No	No	No	No	No
1037	Yes	NA	NA	Brescia	4520	7231	1960	2013																													No	No	No	No	No	No	No	No	No	No	No	No	No
1038	Yes	NA	NA	Brescia	XXXX	8211	1965	1980	XXXX	7223	1981	2000																									No	No	No	No	No	No	No	No	No	No	No	No	No
1039	Yes	NA	NA	Brescia	4100	71XX	1955	1959	XXXX	7132	1960	1968	2910	7132	1969	1997																					No	No	No	No	No	No	No	No	No	No	No	No	No
1040	Yes	NA	NA	Brescia	2599	9321	1961	1975	9999	4XXX	1976	2013																									No	No	No	No	No	No	No	No	No	No	No	No	No
1041	Yes	NA	NA	Brescia	2826	7223	1962	1972	3510	7412	1974	2002																									No	No	No	No	No	No	No	No	No	No	No	No	No
1042	Yes	NA	NA	Brescia	150	9213	1947	1969	8610	5321	1970	1996																									No	No	No	No	No	No	No	No	No	No	No	No	No
1043	Yes	NA	NA	Estero	1410	8153	1977	1988	1010	7511	1989	1990	5XXX	5132	1991	1992	1410	8153	1994	1995	8412	9613	1996	2011	8412	4XXX	2012	2014									No	No	No	No	No	No	No	No	No	No	No	No	No
1044	Yes	NA	NA	Brescia	1430	815X	1954	1963	XXXX	7223	1964	1965	9999	4XXX	1966	2013																					No	No	No	No	No	No	No	No	No	No	No	No	No
1045	Yes	NA	NA	Brescia	141	9212	1936	1949	641X	4211	1950	1982																									No	No	No	No	No	No	No	No	No	No	No	No	No
1046	Yes	NA	NA	Brescia	115	9211	1952	1956	01XX	921X	1957	1959	3250	8219	1960	1963	1010	7511	1967	1972	2431	8121	1974	1991	2512	7212	1992	1994	XXXX	9112	1995	1998					Yes	No	No	No	No	No	No	No	Yes	No	Yes	No	No
1047	Yes	NA	NA	Brescia	85XX	23XX	1958	1962	1430	815X	1963	1972	XXXX	4XXX	1976	1999																					No	No	No	No	No	No	No	No	No	No	No	No	No
1048	Yes	NA	NA	Brescia	02XX	9215	1957	1960	014X	9212	1965	1967	2410	4XXX	1968	1977	4XXX	71XX	1978	1987	XXXX	9112	1988	1994													No	No	No	No	No	No	No	No	No	No	No	No	No
1049	Yes	NA	NA	Brescia	5320	4XXX	1989	2013																													No	No	No	No	No	No	No	No	No	No	No	No	No
1050	Yes	NA	NA	Brescia	XXXX	216X	1992	2013																													No	No	No	No	No	No	No	No	No	No	No	No	No
1051	Yes	NA	NA	Brescia	1622	9621	1960	1996																													Yes	No	No	No	No	No	No	No	No	No	No	No	No
1053	No	NA	NA	Brescia	5XXX	5132	1980	1982	4XXX	71XX	1983	1986	4630	5223	1990	2013																					Yes	No	No	No	No	No	No	No	No	No	No	No	No
1056	Yes	NA	NA	Brescia	2410	4XXX	1958	1970	2910	4XXX	1971	1998																									No	No	No	No	No	No	No	No	No	No	No	No	No
1057	Yes	NA	NA	Brescia	111	9211	1954	1959	4XXX	8342	1962	1992																									No	No	No	No	No	No	No	No	No	No	No	No	No
1058	Yes	NA	NA	Brescia	170X	8143	1955	1959	2220	4XXX	1960	1963	XXXX	7224	1964	1980	XXXX	3322	1981	1995	XXXX	1XXX	1996	2013													No	No	No	No	No	No	No	No	No	No	No	No	No
1059	Yes	NA	NA	Massa Carrara	4782	5211	1946	1955	2431	4XXX	1957	1979	XXXX	7223	1980	1986																					No	No	No	No	No	No	No	No	No	No	No	No	No
1060	Yes	NA	NA	Brescia	259X	7223	1950	1960	2910	4XXX	1962	1964	641X	4211	1965	1994																					Yes	No	No	No	No	No	No	No	No	No	No	No	No
1061	Yes	NA	NA	Brescia	13XX	815X	1952	1964	9999	4XXX	1965	2012																									No	No	No	No	No	No	No	No	No	No	No	No	No
1062	Yes	NA	NA	Brescia	259X	7223	1943	1983																													No	No	No	No	No	No	No	No	No	No	No	No	No
1063	Yes	NA	NA	Brescia	XXXX	4XXX	1967	1970	9700	9111	1973	1993																									No	No	No	No	No	No	No	No	No	No	No	No	No
1064	Yes	NA	NA	Brescia	9999	4XXX	1949	1953	9529	753X	1954	1960	9999	4XXX	1961	2012																					No	No	No	No	No	No	No	No	No	No	No	No	No
1066	Yes	NA	NA	Roma	3100	4XXX	1965	1967	641X	4211	1968	2002																									No	No	No	No	No	No	No	No	No	No	No	No	No
1067	Yes	NA	NA	Brescia	259X	7212	1968	1981	9999	4XXX	1982	2013																									No	No	No	No	No	No	No	No	No	No	Yes	No	No
1068	Yes	NA	NA	Brescia	XXXX	7115	1969	1972	01XX	921X	1973	1985	4721	7511	1986	1993	8129	9613	1994	2009																	No	No	No	No	No	No	No	No	No	No	No	No	No
1069	Yes	NA	NA	Brescia	1430	815X	1959	1996																													No	No	No	No	No	No	No	No	No	No	No	No	No
1071	Yes	NA	NA	Estero	2630	7422	1956	1968	1311	83XX	1969	1993	1709	8143	1994	1995																					No	No	No	No	No	No	No	No	No	No	No	No	No
1072	Yes	NA	NA	Brescia	259X	7223	1953	1954	4722	9621	1955	1999																									No	No	No	No	No	No	No	No	No	No	No	No	No
1073	Yes	NA	NA	Brescia	4799	5243	1978	1980	641X	4211	1981	2013																									No	No	No	No	No	No	No	No	No	No	No	No	No
1076	Yes	NA	NA	Brescia	13XX	1321	1948	1977																													No	No	No	No	No	No	No	No	No	No	No	No	No
1077	Yes	NA	NA	Brescia	2393	4XXX	1969	1973	6530	4XXX	1974	2003																									I don't know/Idon't know this material	I don't know/Idon't know this material	I don't know/Idon't know this material	I don't know/Idon't know this material	I don't know/Idon't know this material	I don't know/Idon't know this material	I don't know/Idon't know this material	I don't know/Idon't know this material	I don't know/Idon't know this material	I don't know/Idon't know this material	I don't know/Idon't know this material	I don't know/Idon't know this material	I don't know/Idon't know this material
1078	Yes	NA	NA	Cremona	641X	4211	1977	1994	4759	4XXX	1995	1996	5820	4XXX	1997	2006	4761	5221	2007	2008	XXXX	4XXX	2009	2010	2599	4XXX	2011	2012									No	No	No	No	No	No	No	No	No	No	No	No	No
1079	Yes	NA	NA	Brescia	3100	9621	1987	2013																													No	No	No	No	No	No	No	No	No	No	No	No	No
1080	Yes	NA	NA	Brescia	01XX	921X	1955	1959	1610	9621	1960	1965	259X	7223	1966	1970	5310	4412	1971	1994																	No	No	No	No	No	No	No	No	No	No	No	No	No
1082	Yes	NA	NA	Brescia	2750	8219	1959	1963	2599	7223	1979	1982																									No	No	No	No	No	No	No	No	No	No	No	No	No
1083	Yes	NA	NA	Brescia	9999	4XXX	1954	1958	5XXX	5132	1959	1964	9999	4XXX	1965	2013																					No	No	No	No	No	No	No	No	No	No	No	No	No
1085	Yes	NA	NA	Brescia	5811	2641	1958	2013																													No	No	No	No	No	No	No	No	No	No	No	No	No
1086	Yes	NA	NA	Brescia	111	9211	1970	1977	85XX	23XX	1978	2007																									No	No	No	No	No	No	No	No	No	No	No	No	No
1087	Yes	NA	NA	Brescia	2813	7223	1970	1971	2599	4XXX	1973	1985	2599	4XXX	1986	1990	281X	4XXX	1991	1993	2599	4XXX	1994	1997	2821	4XXX	1998	2001	2410	4XXX	2002	2006	2220	4XXX	2007	2009	Yes	No	No	No	No	No	No	No	No	No	No	No	No
1090	Yes	NA	NA	Brescia	01XX	921X	1945	1953	2394	9329	1954	1956	2431	7211	1957	1990																					No	No	No	No	No	No	No	No	No	No	No	No	No
1092	Yes	NA	NA	Brescia	9529	753X	1956	1962	13XX	815X	1963	1967	9529	753X	1972	1984	9700	5311	1985	1997																	No	No	No	No	No	No	No	No	No	No	No	No	No
1094	Yes	NA	NA	Brescia	4540	723X	1940	1945	XXXX	8332	1948	1949	4520	7231	1950	2008																					No	No	No	No	No	No	No	No	No	No	No	No	No
1096	Yes	NA	NA	Brescia	126	9211	1940	1950	4100	7115	1951	1971	1311	8151	1972	1982																					No	No	No	No	No	No	No	No	No	No	No	No	No
1098	Yes	NA	NA	Brescia	4771	5223	1951	2002																													No	No	No	No	No	No	No	No	No	No	No	No	No
1100	Yes	NA	NA	Brescia	13XX	4XXX	1960	1965	85XX	9412	1980	2005																									No	No	No	No	No	No	No	No	No	No	No	No	No
1101	Yes	NA	NA	Brescia	1311	8151	1961	1964	9999	4XXX	1965	2013																									No	No	No	No	No	No	No	No	No	No	No	No	No
1102	Yes	NA	NA	Brescia	9601	8157	1976	2011																													No	No	No	No	No	No	No	No	No	No	No	No	No
1105	Yes	NA	NA	Brescia	2431	723X	1970	2003																													No	No	No	No	No	Yes	Yes	No	No	No	No	No	No
1106	Yes	NA	NA	Brescia	4669	3322	1969	1994	XXXX	5153	1995	2003																									No	No	No	No	No	No	No	No	No	No	No	No	No
1107	Yes	NA	NA	Brescia	4XXX	71XX	1955	1969	2410	7211	1970	1975	2431	8121	1976	1993																					No	No	No	No	No	Yes	No	No	No	No	No	No	No
1108	Yes	NA	NA	Brescia	2680	8219	1978	1983	2220	8219	1984	1985	9999	4XXX	1986	2013																					No	No	No	No	No	No	No	No	No	No	No	No	No
1109	Yes	NA	NA	Brescia	4XXX	71XX	1952	1978	2591	8183	1979	1991																									No	No	No	No	No	No	No	No	No	No	No	No	No
1110	Yes	NA	NA	Brescia	13XX	815X	1967	1975	5629	4XXX	1980	1983	9999	4XXX	1984	2013																					No	No	No	No	No	No	No	No	No	No	No	No	No
1111	Yes	NA	NA	Brescia	2431	7316	1960	2000	2431	4XXX	2001	2003																									Yes	No	No	No	No	No	No	No	No	No	No	No	No
1114	Yes	NA	NA	Brescia	9700	5311	1974	1977	1311	8151	1978	1979	13XX	815X	1980	1981	XXXX	4XXX	1982	2013																	No	No	No	No	No	No	No	No	No	No	No	No	No
1116	Yes	NA	NA	Brescia	XXXX	8211	1963	1993																													No	No	No	No	No	No	No	No	No	No	No	No	No
1117	Yes	NA	NA	Brescia	XXXX	3221	1960	1965	8610	3221	1966	1979	9999	4XXX	1980	2013																					No	No	No	No	No	No	No	No	No	No	No	No	No
1118	Yes	NA	NA	Brescia	01XX	921X	1944	1956	810	9311	1957	1982																									No	No	No	No	No	No	No	No	No	No	No	No	No
1119	Yes	NA	NA	Brescia	2910	3118	1944	1984																													No	No	No	No	No	No	No	No	No	No	No	No	No
1120	Yes	NA	NA	Brescia	4XXX	71XX	1956	1962	13XX	8154	1963	1972	2431	7211	1973	1997																					No	No	No	No	No	Yes	No	No	No	No	Yes	No	No
1121	Yes	NA	NA	Brescia	XXXX	7115	1942	1943	XXXX	7223	1944	1945	111	9211	1946	1957	1071	9621	1958	1960	4XXX	71XX	1961	1981													No	No	Yes	Yes	No	Yes	No	No	No	No	Yes	No	No
1122	Yes	NA	NA	Brescia	112	9211	1957	1961	9999	4XXX	1962	2013																									No	No	No	No	No	No	No	No	No	No	No	No	No
1124	Yes	NA	NA	Brescia	2511	7221	1945	1992																													No	No	No	No	No	No	No	No	No	No	No	No	No
1125	Yes	NA	NA	Brescia	XXXX	7115	1950	1955	4XXX	7115	1956	1994																									No	No	No	No	No	No	No	No	No	No	No	No	No
1128	Yes	Yes, totally	Good	Brescia	111	9211	1942	1946	478X	5211	1947	1988																									No	No	No	No	No	No	No	No	No	No	No	No	No
1130	Yes	Yes, partially	Good	Brescia	4XXX	71XX	1958	1960	4330	7122	1961	2004																									No	No	No	No	No	No	No	No	No	No	No	No	No
1131	Yes	Yes, partially	Good	Brescia	XXXX	7223	1955	2003																													No	No	No	No	No	No	No	No	No	No	No	No	No
1132	Yes	No	Low	Brescia	1311	8151	1958	1970	478X	5211	1971	2013																									No	No	No	No	No	No	No	No	No	No	No	No	No
1133	Yes	Yes, totally	Good	Brescia	5XXX	5132	1940	1948	1520	815X	1952	1985																									No	No	No	No	No	No	No	No	No	No	No	No	No
1134	Yes	Yes, partially	Good	Brescia	150	9213	1946	1969	2431	4XXX	1970	1985																									No	No	No	No	No	No	No	No	No	No	No	No	No
1136	Yes	No	Good	Brescia	9700	753X	1955	2007																													No	No	No	No	No	No	No	No	No	No	No	No	No
1137	Yes	No	Good	Brescia	111	9211	1963	2000																													No	No	No	No	No	No	No	No	No	No	No	No	No
1139	Yes	Yes, partially	Good	Brescia	XXXX	7223	1955	1995																													No	No	No	No	No	No	No	No	No	No	No	No	No
1140	Yes	No	Low	Brescia	85XX	23XX	1956	1990																													No	No	No	No	No	No	No	No	No	No	No	No	No
1141	Yes	Yes, partially	Good	Brescia	014X	9212	1945	1970	XXXX	731X	1971	1972	2592	7223	1973	1984																					Yes	No	No	No	No	No	No	No	No	No	Yes	No	No
1142	Yes	No	Good	Brescia	4XXX	71XX	1977	2007																													No	No	No	No	No	No	No	No	No	No	No	No	No
1143	Yes	No	Good	Brescia	XXXX	5120	1990	2010																													No	No	No	No	No	No	No	No	No	No	No	No	No
1144	Yes	Yes, totally	Low	Brescia	XXXX	7212	1953	1972	XXXX	4XXX	1973	1981																									No	No	No	No	No	No	No	No	No	No	No	No	No
1145	Yes	NA	NA	Brescia	4XXX	71XX	1945	1984																													No	No	No	No	No	No	No	No	No	No	No	No	No
1146	Yes	Yes, totally	Good	Brescia	13XX	815X	1951	1958	9999	4XXX	1959	2013																									No	No	No	No	No	No	No	No	No	No	No	No	No
1147	Yes	No	Good	Brescia	4721	5223	1961	1962	1410	8153	1963	1964	2651	7223	1965	1967	XXXX	4XXX	1968	1973	9999	4XXX	1974	2013													No	No	No	No	No	No	No	No	No	No	No	No	No
1150	Yes	Yes, partially	Good	Brescia	02XX	9215	1951	1962	2410	7223	1963	1984																									No	No	No	No	No	No	No	No	No	No	No	No	No
1151	Yes	Yes, totally	Good	Brescia	1610	8172	1951	1998																													No	No	No	No	No	No	No	No	No	No	No	No	No
1152	Yes	No	Good	Brescia	4764	1420	1967	2013																													No	No	No	No	No	No	No	No	No	No	No	No	No
1153	Yes	No	Good	Brescia	9700	753X	1949	1999																													No	No	No	No	No	No	No	No	No	No	No	No	No
1154	Yes	Yes, totally	Fairly good	Brescia	150	9213	1940	2013																													No	No	I don't know/Idon't know this material	I don't know/Idon't know this material	I don't know/Idon't know this material	No	No	No	No	No	No	No	I don't know/Idon't know this material
1155	Yes	No	Good	Brescia	XXXX	8322	1962	1970	8610	5321	1971	1995																									No	No	No	No	No	No	No	No	No	No	No	No	No
1156	Yes	No	Good	Brescia	111	9211	1943	1950	4100	71XX	1951	1988																									No	No	No	No	No	No	No	No	No	No	No	No	No
1157	Yes	No	Good	Brescia	2599	7223	1964	1992	4XXX	71XX	1993	2002																									No	No	No	No	No	No	No	No	No	No	No	No	No
1158	Yes	No	Good	Brescia	4771	1420	1965	2003																													No	No	No	No	No	No	No	No	No	No	No	No	No
1159	Yes	Yes, totally	Fairly good	Brescia	4662	5221	1952	1963	4662	5221	1974	1991																									No	No	No	No	No	No	No	No	No	No	No	No	No
1160	Yes	No	Good	Brescia	2393	4XXX	1955	1971	XXXX	3513	1972	1991																									No	No	No	No	No	No	No	No	No	No	No	No	No
1161	Yes	Yes, totally	Good	Brescia	4XXX	71XX	1950	1952	3240	8219	1953	1958	3100	7115	1959	1970	8610	8322	1971	1993																	No	No	No	No	No	No	No	No	No	No	No	No	No
1163	Yes	No	Good	Brescia	1071	9621	1958	1965	2431	8121	1966	1971	2910	8211	1972	1998																					No	No	No	No	No	Yes	No	No	No	No	No	No	No
1165	Yes	No	Good	Brescia	13XX	815X	1969	1979	9999	4XXX	1980	2013																									No	No	No	No	No	No	No	No	No	No	No	No	No
1166	Yes	No	Good	Brescia	4922	8322	1964	1995																													No	No	No	No	No	No	No	No	No	No	No	No	No
1167	Yes	No	Good	Brescia	2520	7223	1956	1992																													No	No	No	No	No	No	No	No	No	No	No	No	No
1168	Yes	No	Good	Brescia	4XXX	71XX	1947	1957	4520	7231	1958	1975	4330	7131	1976	1985																					No	No	No	No	No	No	No	No	No	No	No	No	No
1169	Yes	No	Good	Cremona	491X	8311	1960	1985																													No	No	No	No	No	No	No	No	No	No	No	No	No
1170	Yes	No	Good	Brescia	5XXX	5131	1962	1970	XXXX	8332	1973	2006																									No	No	No	No	No	No	No	No	No	No	No	No	No
1171	Yes	No	Good	Brescia	111	9211	1957	1963	4XXX	71XX	1964	1973	221X	7223	1974	1993																					No	No	No	No	No	No	No	No	No	No	No	No	No
1172	Yes	No	Good	Brescia	4XXX	2165	1968	1998																													No	No	No	No	No	No	No	No	No	No	No	No	No
1173	Yes	No	Good	Brescia	XXXX	216X	1956	2014																													No	No	No	No	No	No	No	No	No	No	No	No	No
1174	Yes	No	Good	Brescia	XXXX	7412	1962	1993																													No	No	No	No	No	No	No	No	Yes	No	No	No	No
1175	Yes	Yes, partially	Good	Brescia	9602	5141	1958	1960	5310	4412	1961	1994																									No	No	No	No	No	No	No	No	No	No	No	No	No
1178	Yes	Yes, partially	Low	Brescia	2410	4XXX	1950	1969	4721	7511	1970	2000																									No	No	No	No	No	No	No	No	No	No	No	No	No
1179	Yes	No	Good	Brescia	XXXX	4XXX	1962	1999																													No	No	No	No	No	No	No	No	No	No	No	No	No
1180	Yes	No	Good	Ascoli Piceno	5310	4XXX	1961	1994																													No	No	No	No	No	No	No	No	No	No	No	No	No
1182	Yes	No	Good	Mantova	4771	5221	1958	1980																													No	No	No	No	No	No	No	No	No	No	No	No	No
1185	Yes	Yes, partially	Fairly good	Brescia	9491	2636	1955	2014																													No	No	No	No	No	No	No	No	No	No	No	No	No
1186	Yes	Yes, partially	Good	Brescia	1311	8151	1936	1946	150	9213	1947	1950	9999	4XXX	1951	2013																					No	No	No	No	No	No	No	No	No	No	No	No	No
1188	Yes	No	Good	Brescia	4771	5223	1955	2000																													No	No	No	No	No	No	No	No	No	No	No	No	No
1189	Yes	No	Good	Brescia	112	9211	1950	1956	9700	9111	1957	1963	9999	4XXX	1964	2013																					No	No	No	No	No	No	No	No	No	No	No	No	No
1190	Yes	No	Good	Brescia	4752	4XXX	1976	2002	XXXX	3322	2003	2014																									No	No	No	No	No	No	No	No	No	No	Yes	Yes	No
1191	Yes	No	Good	Brescia	13XX	815X	1985	1987	4711	5223	1988	2014																									No	No	No	No	No	No	No	No	No	No	No	No	No
1192	Yes	Yes, partially	Good	Brescia	8549	1349	1964	2012																													No	No	No	No	No	No	No	No	No	No	No	No	No
1195	Yes	No	Good	Brescia	9700	753X	1945	2014																													No	No	No	No	No	No	No	No	No	No	No	No	No
1196	Yes	Yes, partially	Good	Brescia	8510	2341	1954	1994																													No	No	No	No	No	No	No	No	No	No	No	No	No
1199	Yes	Yes, partially	Good	Brescia	XXXX	7223	1968	1973	4721	7511	1974	2010																									No	No	No	No	No	No	No	No	No	No	No	No	No
1200	Yes	No	Good	Brescia	1709	9321	1963	1971	2599	8219	1984	2010																									No	No	No	No	No	No	No	No	No	No	No	No	No
1201	Yes	No	Good	Cosenza	8620	5321	1987	2014																													No	No	No	No	No	No	No	No	No	No	No	No	No
1202	Yes	Yes, partially	Good	Brescia	2592	7224	1960	1996																													No	No	No	No	No	No	No	No	No	No	No	No	No
1203	Yes	No	Good	Cosenza	9700	9111	1956	1981	4730	5245	1982	1989																									No	No	No	No	No	No	No	No	No	No	Yes	No	No
1204	Yes	No	Fairly good	Brescia	2592	8122	1951	1953	2910	7231	1954	1985																									No	No	No	No	No	No	No	No	No	No	No	No	No
1205	Yes	Yes, partially	Good	Brescia	01XX	921X	1946	1953	4773	5223	1960	1987																									No	No	No	No	No	No	No	No	No	No	No	No	No
1206	Yes	No	Good	Brescia	8610	5321	1958	1967	9999	4XXX	1968	2013																									No	No	No	No	No	No	No	No	No	No	No	No	No
1207	Yes	No	Good	Brescia	2590	7412	1955	1992																													No	No	No	No	No	No	No	No	I don't know/Idon't know this material	No	No	No	No
1208	Yes	Yes, partially	Fairly good	Brescia	150	9213	1953	1993																													No	No	No	No	No	No	No	No	No	No	No	No	No
1210	Yes	Yes, partially	Fairly good	Brescia	150	9213	1950	1959	221X	7223	1960	1963	13XX	815X	1964	1973	8129	9613	1974	1994																	No	No	No	No	No	No	No	No	No	No	No	No	No
1211	Yes	No	Good	Brescia	150	9213	1968	1978	XXXX	911X	1979	2001																									No	No	No	No	No	No	No	No	No	No	No	No	No
1213	Yes	Yes, partially	Fairly good	Brescia	2750	8219	1960	1969	1811	7322	1970	1992																									No	No	No	No	No	No	No	No	No	No	Yes	No	No
1214	Yes	Yes, partially	Good	Brescia	5811	4XXX	1979	2013																													No	No	No	No	No	No	No	No	No	No	No	No	No
1215	Yes	No	Good	Brescia	13XX	815X	1963	1965	9700	9111	1966	1982	1520	7543	1983	1997																					No	No	No	No	No	No	No	No	No	No	No	No	No
1216	Yes	No	Good	Vibo Valentia	5811	4XXX	1965	2011																													No	No	No	No	No	No	No	No	No	No	Yes	No	No
1217	Yes	No	Good	Brescia	4100	7115	1972	2011																													No	No	No	No	No	No	No	No	No	No	No	No	No
1218	Yes	No	Good	Brescia	4721	7511	1984	2014																													No	No	No	No	No	No	No	No	No	No	No	No	No
1219	Yes	Yes, partially	Good	Brescia	4321	741X	1951	1996																													No	No	No	No	No	No	No	No	I don't know/Idon't know this material	No	No	No	No
1220	Yes	Yes, partially	Good	Brescia	4772	9621	1946	1947	9000	2651	1948	1949	XXXX	7223	1950	1956	7110	3118	1966	1995																	Yes	No	No	No	No	No	No	No	No	No	Yes	No	No
1221	Yes	No	Good	Brescia	1709	9321	1956	1966	9999	4XXX	1967	2013																									No	No	No	No	No	No	No	No	No	No	No	No	No
1224	Yes	No	Good	Bari	9999	4XXX	1960	1964	4771	5223	1965	1980	9999	4XXX	1981	2013																					No	No	No	No	No	No	No	No	No	No	No	No	No
1225	Yes	No	Good	Brescia	XXXX	7115	1947	1991																													No	No	No	No	No	No	No	No	No	No	No	No	No
1226	Yes	No	Good	Brescia	4711	5230	1965	1968	2599	7224	1977	1980	2599	933X	1981	2001																					No	No	No	No	No	No	No	No	No	No	No	No	No
1227	Yes	Yes, partially	Good	Brescia	XXXX	8111	1946	1947	2599	7223	1948	1949	XXXX	7224	1950	1985																					No	No	No	No	No	No	No	No	No	No	No	No	No
1228	Yes	Yes, partially	Good	Brescia	XXXX	7223	1970	1972	XXXX	8211	1980	1990																									No	No	No	No	No	No	No	No	No	No	No	No	No
1229	Yes	Yes, partially	Good	Brescia	112	9211	1953	1958	XXXX	9111	1959	1960	9999	4XXX	1961	2014																					No	No	No	No	No	No	No	No	No	No	No	No	No
1231	Yes	Yes, partially	Good	Como	9999	4XXX	1952	1954	XXXX	4XXX	1955	1959	9999	4XXX	1960	2014																					No	No	No	No	No	No	No	No	No	No	No	No	No
1234	Yes	Yes, partially	Good	Brescia	1071	5223	1955	1965	9999	4XXX	1966	2014																									No	No	No	No	No	No	No	No	No	No	No	No	No
1236	Yes	No	Good	Brescia	9491	3413	1956	2014																													No	No	No	No	No	No	No	No	No	No	No	No	No
1237	Yes	No	Good	Brescia	XXXX	4XXX	1975	1991	4761	5221	1992	2014																									No	No	No	No	No	No	No	No	No	No	No	No	No
1238	Yes	No	Good	Brescia	XXXX	4XXX	1967	2006																													No	No	No	No	No	No	No	No	No	No	No	No	No
1239	Yes	Yes, partially	Good	Brescia	8510	234X	1976	2014																													No	No	No	No	No	No	No	No	No	No	No	No	No
1240	Yes	Yes, partially	Good	Brescia	XXXX	4XXX	1961	1962	641X	4211	1963	1997																									No	No	No	No	No	No	No	No	No	No	No	No	No
1241	Yes	No	Good	Brescia	1430	815X	1954	1959	9999	4XXX	1960	2014																									No	No	No	No	No	No	No	No	No	No	No	No	No
1242	Yes	No	Good	Brescia	4322	7126	1955	1992																													No	No	No	No	No	No	No	No	No	No	Yes	No	No
1243	Yes	No	Good	Brescia	9999	4XXX	1965	1995	4730	9112	1996	2007	9999	4XXX	2008	2014																					No	No	No	No	No	No	No	No	No	No	No	No	No
1244	Yes	No	Good	Brescia	65XX	3315	1967	2007																													No	No	No	No	No	No	No	No	No	No	No	No	No
1245	Yes	Yes, partially	Good	Brescia	XXXX	7223	1955	1963	4721	7511	1964	2004																									No	No	No	No	No	No	No	No	No	No	No	No	No
1246	Yes	No	Good	Brescia	XXXX	4XXX	1986	2014																													No	No	No	No	No	No	No	No	No	No	No	No	No
1247	Yes	No	Good	Brescia	XXXX	4XXX	1973	1988	4721	5223	1989	2010																									No	No	No	No	No	No	No	No	No	No	No	No	No
1248	Yes	Yes, partially	Fairly good	Brescia	2511	7221	1945	1946	4520	7231	1958	1994																									No	No	No	No	No	No	No	No	No	No	Yes	No	No
1249	Yes	Yes, partially	Good	Brescia	7990	4XXX	1972	1973	641X	4211	1974	2012																									No	No	No	No	No	No	No	No	No	No	No	No	No
1251	Yes	Yes, partially	Good	Brescia	XXXX	9112	1950	1977																													No	No	No	No	No	No	No	No	No	No	No	No	No
1252	Yes	Yes, partially	Good	Brescia	2520	7223	1974	1977	2599	7223	1978	2012	XXXX	4XXX	2013	2014																					No	No	No	No	No	No	No	No	No	No	No	No	No
1253	Yes	Yes, partially	Good	Potenza	XXXX	23XX	1969	1970	2220	4XXX	1971	1973	170X	4XXX	1974	1975	5310	4XXX	1976	2005																	No	No	No	No	No	No	No	No	No	No	No	No	No
1255	Yes	Yes, partially	Good	Brescia	4XXX	71XX	1951	1975	85XX	5153	1976	1990																									No	No	No	No	No	No	No	No	No	No	No	No	No
1256	Yes	No	Good	Salerno	641X	4211	1978	2007																													No	No	No	No	No	No	No	No	No	No	No	No	No
1257	Yes	No	Good	Brescia	2220	1321	1958	2014																													No	No	No	No	No	No	No	No	No	No	No	No	No
1258	Yes	No	Fairly good	Brescia	XXXX	7223	1975	1977	2410	4XXX	1978	1989	XXXX	911X	1990	2014																					No	No	No	No	No	No	No	No	No	No	No	No	No
1260	Yes	No	Good	Gorizia	XXXX	7223	1959	1967	1430	723X	1968	1972	1430	7543	1973	2011																					No	No	No	No	No	No	No	No	No	No	No	No	No
1262	Yes	No	Good	Brescia	XXXX	83XX	1955	1970	47XX	5221	1971	1992																									No	No	No	No	No	No	No	No	No	No	No	No	No
1263	Yes	No	Good	Mantova	1071	5223	1957	2003																													No	No	No	No	No	No	No	No	No	No	No	No	No
1265	Yes	No	Good	Brescia	4773	5223	1960	1968	XXXX	3322	1969	1999																									No	No	No	No	No	No	No	No	No	No	No	No	No
1268	Yes	No	Good	Brescia	XXXX	4XXX	1980	2014																													No	No	No	No	No	No	No	No	No	No	No	No	No
1270	Yes	No	Good	Bolzano	2910	1321	1960	2003																													No	No	No	No	No	No	No	No	No	No	No	No	No
1271	Yes	No	Good	Brescia	XXXX	9122	1947	1948	5510	5131	1952	1969	4719	5221	1970	1999																					No	No	No	No	No	No	No	No	No	No	No	No	No
1272	Yes	Yes, partially	Good	Brescia	1071	7512	1957	1960	XXXX	7223	1961	1963	2431	4XXX	1967	1969	5310	4412	1970	1994																	Yes	No	No	No	No	No	No	No	No	No	No	No	No
1273	Yes	Yes, partially	Good	Mantova	4723	5221	1955	1966	5XXX	5132	1976	1988																									No	No	No	No	No	No	No	No	No	No	No	No	No
1274	Yes	Yes, partially	Good	Savona	641X	4211	1959	1993																													No	No	No	No	No	No	No	No	No	No	No	No	No
1278	Yes	Yes, partially	Fairly good	Brescia	XXXX	7223	1955	1975	2592	4XXX	1976	1998																									No	No	No	No	No	No	No	No	No	No	No	No	No
1279	Yes	No	Good	Brescia	150	9213	1943	1987																													No	No	No	No	No	No	No	No	No	No	No	No	No
1282	Yes	No	Good	Brescia	2511	7221	1948	1960	27XX	7412	1961	1969	2910	7223	1970	1985																					No	No	No	No	No	No	No	No	No	No	No	No	No
1283	Yes	No	Good	Brescia	9602	5141	1954	1962	9999	4XXX	1963	2014																									No	No	No	No	No	No	No	No	No	No	No	No	No
1286	Yes	Yes, totally	Good	Brescia	29XX	7223	1961	1966	1430	933X	1968	1972	2431	8121	1973	1996	2512	7223	1997	2001																	No	No	No	No	No	Yes	No	No	No	No	Yes	No	No
1287	Yes	Yes, partially	Good	Brescia	259X	7223	1953	1955	2520	7223	1956	1988																									No	No	No	No	No	No	No	No	No	No	No	No	No
1288	Yes	Yes, partially	Fairly good	Brescia	259X	7223	1964	1984	259X	7213	1985	1994																									No	No	No	No	No	No	No	No	No	No	No	No	No
1289	Yes	No	Good	Brescia	4759	9621	1959	1962	2910	7223	1963	1994																									No	No	No	No	No	No	No	No	No	No	No	No	No
1290	Yes	No	Good	Brescia	852X	2330	1969	2007																													No	No	No	No	No	No	No	No	No	No	No	No	No
1291	Yes	Yes, partially	Good	Brescia	9529	753X	1943	1970	4771	5223	1971	1986																									No	No	No	No	No	No	No	No	No	No	No	No	No
1292	Yes	No	Good	Brescia	9999	4XXX	1981	1987	8610	4XXX	1988	2004	8610	5321	2005	2007	9999	4XXX	2008	2014																	No	No	No	No	No	No	No	No	No	No	No	No	No
1293	Yes	No	Good	Brescia	XXXX	723X	1968	1993																													No	No	No	No	No	No	No	No	No	Yes	Yes	No	No
1294	Yes	No	Good	Brescia	27XX	7132	1968	1970	2392	7316	1971	1974	58XX	4XXX	1975	1978	841X	4XXX	1979	2000																	No	No	No	No	No	No	No	No	No	No	No	No	No
1295	Yes	No	Good	Brescia	13XX	815X	1969	2000																													No	No	No	No	No	No	No	No	No	No	No	No	No
1297	Yes	No	Good	Brescia	XXXX	4XXX	1977	2002																													No	No	No	No	No	No	No	No	No	No	No	No	No
1298	Yes	Yes, partially	Good	Brescia	2815	7212	1949	1952	2826	8211	1953	1990																									No	No	No	No	No	No	No	No	No	No	No	No	No
1299	Yes	Yes, partially	Good	Como	6920	4XXX	1950	1963	9999	4XXX	1964	2014																									No	No	No	No	No	No	No	No	No	No	No	No	No
1301	Yes	Yes, partially	Good	Brescia	842X	4XXX	1962	1994																													No	No	No	No	No	No	No	No	No	No	No	No	No
1303	Yes	No	Good	Brescia	9999	4XXX	1949	1950	151X	4XXX	1951	1965	9999	4XXX	1966	2014																					No	No	No	No	No	No	No	No	No	No	No	No	No
1307	Yes	Yes, partially	Good	Brescia	1430	815X	1949	1961	11XX	8183	1971	1973	1311	8151	1974	1976																					No	No	No	No	No	No	No	No	No	No	No	No	No
1308	Yes	Yes, partially	Good	Brescia	4XXX	71XX	1967	1998																													No	No	No	No	No	No	No	No	No	No	No	No	No
1309	Yes	Yes, partially	Good	Cremona	4759	5223	1992	2008	4711	5230	2009	2012																									No	No	No	No	No	No	No	No	No	No	No	No	No
1310	Yes	No	Good	Brescia	4520	7132	1966	1973	2826	7223	1974	2007																									No	No	No	No	No	No	No	No	No	No	Yes	No	No
1312	Yes	No	Good	Brescia	5XXX	5132	1965	1978	1520	815X	1979	1980	84XX	4XXX	1981	2012																					No	No	No	No	No	No	No	No	No	No	No	No	No
1313	Yes	Yes, totally	Fairly good	Brescia	150	9213	1952	1992																													No	No	Yes	Yes	Yes	No	No	No	No	No	No	No	I don't know/Idon't know this material
1314	Yes	No	Good	Brescia	9700	753X	1953	1963	9999	4XXX	1964	2014																									No	No	No	No	No	No	No	No	No	No	No	No	No
1317	Yes	No	Good	Brescia	4XXX	71XX	1948	1974	2410	4XXX	1975	1986																									No	No	No	No	No	No	No	No	No	No	No	No	No
1318	Yes	No	Good	Brescia	9999	4XXX	1967	1968	5XXX	5132	1969	1988	9999	4XXX	1989	2014																					No	No	No	No	No	No	No	No	No	No	No	No	No
1319	Yes	No	Good	Brescia	259X	4XXX	1959	1968	13XX	815X	1984	1993	8220	4223	1994	1995	4730	5230	1996	2001	5XXX	5132	2002	2007													No	No	No	No	No	No	No	No	No	No	No	No	No
1320	Yes	No	Good	Brescia	9602	5141	1947	2003																													No	No	No	No	No	No	No	No	No	No	No	No	No
1324	Yes	No	Good	Brescia	871X	5321	1978	1982	871X	5321	1983	2010																									No	No	No	No	No	No	No	No	No	No	No	No	No
1325	Yes	Yes, partially	Fairly good	Brescia	111	9211	1960	1964	4520	7231	1965	2008																									No	No	Yes	I don't know/Idon't know this material	Yes	No	No	No	No	No	No	No	No
1326	Yes	No	Good	Brescia	9700	753X	1949	1979																													No	No	No	No	No	No	No	No	No	No	No	No	No
1327	Yes	Yes, partially	Good	Brescia	9700	9111	1935	1983																													No	No	No	No	No	No	No	No	No	No	No	No	No
1328	Yes	No	Good	Brescia	XXXX	4XXX	1953	2002																													No	No	No	No	No	No	No	No	No	No	No	No	No
1329	Yes	No	Good	Brescia	9700	9111	1953	1966	9999	4XXX	1967	2014																									No	No	No	No	No	No	No	No	No	No	No	No	No
1331	Yes	No	Good	Brescia	2220	7223	1954	1958	9999	4XXX	1959	2014																									No	No	No	No	No	No	No	No	No	No	No	No	No
1334	Yes	Yes, partially	Good	Brescia	4330	7131	1960	2004																													No	No	No	No	No	No	No	No	No	No	No	No	No
1336	Yes	Yes, partially	Fairly good	Brescia	111	9211	1954	1964	2431	4XXX	1965	1971	XXXX	7223	1972	1980	2599	4XXX	1981	1984	2511	4XXX	1985	1994													No	No	No	No	No	No	No	No	No	No	No	No	No
1337	Yes	No	Good	Brescia	9700	9111	1958	1968	9999	4XXX	1969	2014																									No	No	No	No	No	No	No	No	No	No	No	No	No
1339	Yes	Yes, totally	Fairly good	Brescia	150	9213	1953	1999																													No	No	No	No	No	No	No	No	No	No	No	No	No
1340	Yes	No	Good	Brescia	4100	71XX	1956	2001																													No	No	No	No	No	No	No	No	No	No	No	No	No
1341	Yes	No	Good	Brescia	8610	2222	1957	1961	8610	2222	1971	1984																									No	No	No	No	No	No	No	No	No	No	No	No	No
1342	Yes	No	Good	Brescia	2520	7223	1971	1986	3100	7223	1987	1993	2930	1321	1994	1998	2432	1321	1999	2004	2591	1221	2005	2012													No	No	No	No	No	No	No	No	No	No	No	No	No
1343	Yes	No	Good	Brescia	9491	2636	1963	2014																													No	No	No	No	No	No	No	No	No	No	No	No	No
1344	Yes	No	Good	Bari	220	9621	1951	1955	5610	5120	1958	1960	4730	5245	1961	1964	4761	9621	1965	1999	2812	7223	2000	2002													No	No	No	No	No	No	No	No	No	No	No	No	No
1346	Yes	Yes, totally	Good	Brescia	1071	7512	1955	2000	4661	8332	2001	2003																									No	No	No	No	No	No	No	No	No	No	No	No	No
1347	Yes	No	Low	Brescia	8422	335X	1949	1953	8610	3221	1954	1959	XXXX	321X	1960	2004																					No	No	No	No	No	No	No	No	No	No	Yes	No	No
1348	Yes	No	Good	Brescia	331X	4XXX	1974	2000																													No	No	No	No	No	No	No	No	No	No	No	No	No
1349	Yes	Yes, partially	Good	Brescia	9999	4XXX	1950	1973	2930	8219	1974	1983	9999	4XXX	1984	2014																					No	No	No	No	No	No	No	No	No	No	No	No	No
1350	Yes	No	Good	Brescia	4520	7231	1962	2009																													No	No	No	No	No	No	No	No	No	No	No	No	No
1351	Yes	Yes, partially	Good	Brescia	4322	7126	1957	1970	2431	723X	1971	1996																									No	No	No	No	No	No	No	No	No	No	Yes	No	No
1352	Yes	Yes, partially	Good	Oristano	111	9211	1958	1960	1623	8219	1961	1963	5XXX	5131	1964	1965	3100	8219	1967	1969	4520	7132	1970	1980	4520	4XXX	1987	2010									No	No	No	No	No	No	No	No	No	No	Yes	No	No
1353	Yes	Yes, totally	Good	Brescia	150	9213	1945	1957	4100	71XX	1958	1971	2910	8211	1972	1994																					No	No	No	No	No	No	No	No	No	No	No	No	No
1355	Yes	Yes, partially	Good	Brescia	01XX	9211	1940	1953	2431	7211	1954	1973	2410	8183	1974	1984																					No	No	No	No	No	No	No	No	No	No	No	No	No
1356	Yes	Yes, partially	Good	Brescia	7430	3431	1970	2010																													No	No	No	No	No	No	No	No	No	No	No	No	No
1357	Yes	No	Good	Brescia	9700	9111	1963	1972	9999	4XXX	1973	2014																									No	No	No	No	No	No	No	No	No	No	No	No	No
1358	Yes	Yes, partially	Good	Brescia	4321	741X	1952	2006																													No	No	No	No	No	No	No	No	No	No	No	No	No
1359	Yes	No	Good	Brescia	1511	4XXX	1969	2000																													No	No	No	No	No	No	No	No	No	No	No	No	No
1360	Yes	No	Good	Brescia	6920	2411	1990	2014																													No	No	No	No	No	No	No	No	No	No	No	No	No
1361	Yes	No	Good	Brescia	4322	7126	1969	1970	1629	7523	1971	1976	2512	8219	1977	1983	2310	7212	1984	1994	2599	8211	1995	2014													No	No	No	No	No	No	No	No	No	No	No	No	No
1362	Yes	Yes, partially	Good	Brescia	4100	71XX	1949	1959	4322	8332	1960	1990																									No	No	No	No	No	No	No	No	No	No	No	No	No
1363	Yes	No	Good	Brescia	4663	4XXX	1973	1983	8121	9112	2009	2014																									No	No	No	No	No	No	No	No	No	No	No	No	No
1364	Yes	No	Good	Brescia	5610	1412	1965	2006	4630	3322	2007	2011																									No	No	No	No	No	No	No	No	No	No	No	No	No
1365	Yes	No	Good	Brescia	1311	8151	1957	1965	9999	4XXX	1966	2014																									No	No	No	No	No	No	No	No	No	No	No	No	No
1366	Yes	No	Good	Brescia	2511	7212	1967	1970	4100	8342	1971	1975	4921	8322	1976	2007																					No	No	No	No	No	No	No	No	No	No	No	No	No
1367	Yes	Yes, partially	Good	Brescia	01XX	9211	1937	1939	150	9213	1943	1952	2431	8121	1953	1988																					No	No	No	No	No	No	No	No	No	No	No	No	No
1377	Yes	No	Good	Brescia	4100	71XX	1955	1960	1311	815X	1961	1968	2910	7223	1969	1992																					No	No	No	No	No	No	No	No	No	No	No	No	No
1378	Yes	No	Good	Brescia	2599	7316	1951	1954	2431	4XXX	1955	1962	2599	1321	1963	1990																					No	No	No	No	No	No	No	No	No	No	No	No	No
1380	Yes	Yes, partially	Good	Vicenza	4630	7513	1950	1963	4690	3322	1964	1966	810	1322	1967	2014																					No	No	No	No	No	No	No	No	No	No	No	No	No
1381	Yes	No	Good	Brescia	2520	7543	1968	1974	85XX	5165	1975	1983	150	9213	1984	2014																					No	No	Yes	Yes	Yes	No	No	No	No	No	No	No	Yes
1382	Yes	No	Good	Brescia	4630	5221	1950	1998																													No	No	No	No	No	No	No	No	No	No	No	No	No
1383	Yes	No	Good	Brescia	2824	7212	1961	1967	2511	7212	1968	2007																									No	No	No	No	No	No	No	No	No	No	No	No	No
1384	Yes	No	Good	Brescia	9999	4XXX	1953	1954	5510	1411	1955	1964	9999	4XXX	1965	2014																					No	No	No	No	No	No	No	No	No	No	No	No	No
1385	Yes	No	Good	Brescia	9700	753X	1953	2014																													No	No	No	No	No	No	No	No	No	No	No	No	No
1386	Yes	No	Good	Brescia	2822	3122	1971	1994	2814	3122	1995	2000	2750	3122	2001	2006																					No	No	No	No	No	No	No	No	No	No	No	No	No
1387	Yes	No	Good	Brescia	1430	815X	1945	1955	9999	4XXX	1956	2014																									No	No	No	No	No	No	No	No	No	No	No	No	No
1388	Yes	No	Good	Brescia	8610	221X	1973	2004																													No	No	No	No	No	No	No	No	No	No	No	No	No
1389	Yes	No	Good	Brescia	4100	71XX	1984	1989	5630	5132	1990	1992	4321	7412	1998	2014																					No	No	No	No	No	No	No	No	No	No	No	No	No
1390	Yes	No	Good	Brescia	9700	9111	1950	1966	9999	4XXX	1967	2014																									No	No	No	No	No	No	No	No	No	No	No	No	No
1391	Yes	No	Good	Brescia	2431	4XXX	1961	1974	2599	4XXX	1975	1995	8423	4XXX	1996	2000																					No	No	No	No	No	No	No	No	No	No	No	No	No
1392	Yes	No	Good	Brescia	8521	2330	1978	2009																													No	No	No	No	No	No	No	No	No	No	No	No	No
1393	Yes	No	Good	Brescia	85XX	23XX	1954	1960	85XX	1345	1961	1990																									No	No	No	No	No	No	No	No	No	No	No	No	No
1395	No	Yes, partially	Fairly good	Brescia	4210	4XXX	1951	2001																													No	No	No	No	No	No	No	No	No	No	No	No	No
1396	Yes	No	Good	Brescia	1701	1321	1961	1976	6910	2611	1977	2014																									No	No	No	No	No	No	No	No	No	No	No	No	No
1397	Yes	No	Good	Brescia	2591	7223	1964	1969	4721	3322	1971	2005																									No	No	No	No	No	No	No	No	No	No	No	No	No
1398	Yes	No	Good	Brescia	2599	7224	1978	1980	9999	4XXX	1981	2014																									No	No	No	No	No	No	No	No	No	No	No	No	No
1399	Yes	No	Good	Brescia	4690	4XXX	1955	1994																													No	No	No	No	No	No	No	No	No	No	No	No	No
1401	Yes	No	Good	Brescia	1629	8219	1959	1964	8610	3221	1965	1995																									No	No	No	No	No	No	No	No	No	No	No	No	No
1402	Yes	No	Good	Brescia	1071	7512	1947	1980	1311	8151	1981	1986																									No	No	No	No	No	No	No	No	No	No	No	No	No
1403	Yes	No	Good	Brescia	121	9211	1966	1970	4100	71XX	1971	1972	1311	8151	1973	2014																					No	No	No	No	No	No	No	No	No	No	No	No	No
1405	Yes	Yes, partially	Good	Brescia	4782	5211	1961	1962	2599	7223	1963	1968	2431	3122	1970	1990																					No	No	No	No	No	No	No	No	No	No	No	No	No
1406	Yes	No	Good	Brescia	4100	71XX	1958	1963	4210	71XX	1964	1965	2431	8121	1966	1976	9999	4XXX	1977	2014																	No	No	No	No	No	No	No	No	No	No	No	No	No
1407	Yes	No	Good	Brescia	4100	71XX	1952	1982	2431	8121	1983	1990	8521	5153	1991	1997																					No	No	No	No	No	No	No	No	No	No	No	No	No
1409	Yes	No	Good	Brescia	3510	7413	1972	1983	2599	8332	1984	1985	2599	9621	1986	1987	3510	7413	1988	2007																	No	No	No	No	No	No	No	No	No	No	No	No	No
2000	Yes	Yes, partially	Good	Brescia	243X	8343	1963	1990	243X	723X	1991	2001																									No	No	No	No	No	Yes	No	No	No	No	Yes	No	No
2001	Yes	Yes, partially	Good	Brescia	2431	8332	1967	2014																													No	No	No	No	No	No	No	No	No	No	No	No	No
2002	Yes	Yes, partially	Good	Brescia	243X	933X	1960	1980	4XXX	71XX	1981	1996																									Yes	No	No	No	No	No	No	No	No	No	No	No	No
2003	Yes	Yes, partially	Fairly good	Trento	4XXX	2165	1947	1987																													No	No	No	No	No	No	No	No	No	No	No	No	No
2004	Yes	Yes, partially	Fairly good	Arezzo	1811	7322	1947	1977																													No	No	No	No	No	No	No	No	No	No	No	No	No
2005	Yes	No	Good	Brescia	4322	8219	1962	1974	3510	7413	1975	2002																									No	No	No	No	No	No	No	No	No	No	No	No	No
2006	Yes	No	Good	Brescia	2511	7221	1967	2014																													No	No	No	No	No	No	No	No	No	No	No	No	No
2007	Yes	Yes, partially	Fairly good	Brescia	2410	4XXX	1968	2004																													No	No	No	No	No	No	No	No	No	No	No	No	No
2008	Yes	No	Good	Brescia	2431	723X	1982	2014																													No	No	No	No	No	No	No	No	No	No	No	No	No
2009	Yes	No	Fairly good	Brescia	8510	2342	1957	1975	84XX	4XXX	1976	1980	9700	9111	1981	2005																					No	No	No	No	No	No	No	No	No	No	No	No	No
2010	Yes	No	Good	Brescia	5610	1412	1967	1970	01XX	9211	1971	1975	85XX	5153	1980	1999																					No	No	I don't know/Idon't know this material	I don't know/Idon't know this material	I don't know/Idon't know this material	No	No	No	No	No	No	No	No
2012	Yes	No	Good	Brescia	01XX	9211	1948	1988																													No	No	No	No	I don't know/Idon't know this material	No	No	No	No	No	No	No	I don't know/Idon't know this material
2013	Yes	No	Fairly good	Brescia	4XXX	8342	1954	1989																													No	No	No	No	No	No	No	No	No	No	No	No	No
2014	Yes	Yes, partially	Good	Brescia	9999	4XXX	1944	1946	1311	815X	1947	1962	9999	4XXX	1963	2014																					No	No	No	No	No	No	No	No	No	No	No	No	No
2015	Yes	Yes, partially	Good	Brescia	4XXX	71XX	1957	1977	01XX	9211	1978	1987																									No	No	No	No	No	No	No	No	No	No	No	No	No
2016	Yes	Yes, partially	Good	Brescia	472X	5221	1960	1996																													No	No	No	No	No	No	No	No	No	No	No	No	No
2018	Yes	Yes, partially	Good	Brescia	01XX	9211	1959	1965	XXXX	7115	1966	1970	2431	4XXX	1971	1982	5310	4412	1983	1993																	No	No	No	No	No	No	No	No	No	No	No	No	No
2020	Yes	No	Good	Brescia	01XX	9211	1973	2014																													No	No	Yes	No	Yes	No	No	No	No	No	No	No	No
2022	Yes	No	Good	Brescia	4100	71XX	1954	1995																													No	No	No	No	No	No	No	No	No	No	No	No	No
2023	Yes	No	Good	Brescia	4XXX	71XX	1958	1970	2391	7211	1971	1993																									No	No	No	No	No	No	No	No	No	No	No	No	No
2024	Yes	Yes, partially	Good	Brescia	13XX	815X	1939	1949	9999	4XXX	1950	2014																									No	No	No	No	No	No	No	No	No	No	No	No	No
2026	Yes	Yes, partially	Good	Brescia	112	9211	1956	1958	5XXX	5132	1975	1988																									No	No	No	No	No	No	No	No	No	No	No	No	No
2028	Yes	No	Good	Brescia	4XXX	71XX	1958	1995	2431	7222	1996	2000																									No	No	No	No	No	No	No	No	No	No	No	No	No
2029	Yes	Yes, partially	Good	Brescia	1311	8151	1946	1958	9999	4XXX	1959	2014																									No	No	No	No	No	No	No	No	No	No	No	No	No
2030	Yes	Yes, partially	Good	Brescia	5610	9112	1985	1991	8610	9112	1992	2011																									No	No	No	No	No	No	No	No	No	No	No	No	No
2031	Yes	Yes, partially	Fairly good	Brescia	2410	8332	1949	1989																													No	No	No	No	No	No	No	No	No	No	No	No	No
2032	Yes	Yes, totally	Fairly good	Brescia	4721	5221	1971	2004																													No	No	No	No	No	No	No	No	No	No	No	No	No
2033	Yes	Yes, partially	Fairly good	Brescia	9999	4XXX	1943	1989	5610	1412	1990	2005	9999	4XXX	2006	2014																					No	No	No	No	No	No	No	No	No	No	No	No	No
2034	Yes	No	Good	Brescia	9491	2636	1956	2010																													No	No	No	No	No	No	No	No	No	No	No	No	No
2035	Yes	Yes, partially	Good	Brescia	4721	5221	1957	1997																													No	No	No	No	No	No	No	No	No	No	No	No	No
8002	No	No	Good	Brescia	XXXX	7212	1972	1986	273X	723X	1991	2011																									No	No	No	No	No	No	No	No	No	No	No	No	No
8004	No	No	Good	Brescia	85XX	23XX	1979	2009																													No	No	No	No	No	No	No	No	No	No	No	No	No
8006	No	No	Good	Brescia	4100	71XX	1971	2014																													No	No	No	No	No	No	No	No	No	No	No	No	No
8007	No	No	Good	Brescia	2511	7221	1964	1984	4XXX	71XX	1985	1998																									No	No	No	No	No	No	No	No	No	No	No	No	No
8008	No	Yes, partially	Good	Brescia	4XXX	71XX	1979	2014																													No	No	No	No	No	No	No	No	No	No	No	No	No
8009	No	Yes, partially	Good	Brescia	4XXX	71XX	1966	1990	85XX	5153	1991	2006																									No	No	No	No	No	No	No	No	No	No	No	No	No
8010	No	No	Good	Bergamo	42XX	71XX	1971	2014																													No	No	No	No	No	No	No	No	No	No	No	No	No
8011	No	No	Good	Brescia	1311	8151	1959	1969	9999	4XXX	1970	2014																									No	No	No	No	No	No	No	No	No	No	No	No	No
8012	No	No	Good	Brescia	XXXX	2165	1961	1972	4922	4XXX	1973	2005																									No	No	No	No	No	No	No	No	No	No	No	No	No
8015	No	No	Good	Brescia	3510	7413	1963	1965	4XXX	71XX	1966	1967	2410	4XXX	1968	1969	243X	4XXX	1970	1994																	No	No	No	No	No	No	No	No	No	No	No	No	No
8016	No	No	Good	Brescia	2511	7221	1962	1966	1104	8183	1968	2000																									No	No	No	No	No	No	No	No	No	No	No	No	No
8017	No	No	Good	Cagliari	XXXX	4XXX	1969	2003																													No	No	No	No	No	No	No	No	No	No	No	No	No
8018	No	No	Good	Brescia	85XX	23XX	1986	2014																													No	No	No	No	No	No	No	No	No	No	No	No	No
8019	No	No	Good	Brescia	4XXX	71XX	1961	2003																													No	No	No	No	No	No	No	No	No	No	No	No	No
8020	No	No	Good	Brescia	2431	7224	1966	2001																													No	No	No	No	No	No	No	No	No	No	No	No	No
8021	No	No	Good	Mantova	9700	753X	1957	2000																													No	No	No	No	No	No	No	No	No	No	No	No	No
8022	No	No	Good	Brescia	XXXX	4XXX	1960	1996																													No	No	No	No	No	No	No	No	No	No	No	No	No
8023	No	No	Good	Brescia	4322	8219	1982	2014																													No	No	No	No	No	No	No	No	No	No	No	No	No
8024	No	No	Good	Brescia	4XXX	71XX	1973	1978	XXXX	7115	1979	1982	2599	7223	1983	2014																					No	No	No	No	No	No	No	No	No	No	No	No	No
8025	No	No	Good	Brescia	2410	7211	1957	1987																													No	No	No	No	No	No	No	No	No	No	No	No	No
8026	No	No	Good	Brescia	4663	933X	1974	1980	4922	8331	1981	2014																									No	No	No	No	No	No	No	No	No	No	No	No	No
8027	No	No	Good	Brescia	1071	7512	1953	1969	2431	8121	1971	1988	13XX	1321	1990	1998																					No	No	No	No	No	No	No	No	No	No	No	No	No
8028	No	No	Good	Brescia	1311	8151	1987	2011	XXXX	7115	2012	2014																									No	No	No	No	No	No	No	No	No	No	No	No	No
8029	No	No	Good	Brescia	13XX	815X	1954	1968	9999	4XXX	1969	2014																									No	No	No	No	No	No	No	No	No	No	No	No	No
8030	No	No	Good	Brescia	2431	8121	1974	1994	2599	8219	1995	2014																									No	No	No	No	No	No	No	No	No	No	No	No	No
8031	No	No	Good	Imperia	1311	8151	1962	1975	1311	3221	1976	1984																									No	No	No	No	No	No	No	No	No	No	No	No	No
8032	No	No	Good	Brescia	3510	7412	1971	1985	XXXX	4XXX	1986	2011																									No	No	No	No	No	No	No	No	No	No	No	No	No
8033	No	No	Good	Brescia	13XX	4XXX	1963	1994																													No	No	No	No	No	No	No	No	No	No	No	No	No
8034	No	No	Good	Brescia	2511	7221	1971	2014																													No	No	No	No	No	No	No	No	No	No	No	No	No
8035	No	No	Good	Brescia	1104	8183	1969	2004																													No	No	No	No	No	No	No	No	No	No	No	No	No
8036	No	No	Good	Brescia	4XXX	71XX	1952	1957	2431	7223	1959	1989																									No	No	No	No	No	No	No	No	No	No	No	No	No
8038	No	No	Good	Bari	85XX	23XX	1978	2007																													No	No	No	No	No	No	No	No	No	No	No	No	No
8039	No	No	Good	Brescia	XXXX	7115	1947	1996																													No	No	No	No	No	No	No	No	No	No	No	No	No
8041	No	No	Good	Brescia	4XXX	71XX	1959	1963	4XXX	8332	1964	1994																									No	No	No	No	No	No	No	No	No	No	No	No	No
8042	No	No	Good	Brescia	4XXX	71XX	1967	1969	2410	7211	1970	1972	4XXX	71XX	1973	2014																					No	No	No	No	No	No	No	No	No	No	No	No	No
8043	No	No	Good	Brescia	85XX	23XX	1965	1996																													No	No	No	No	No	No	No	No	No	No	No	No	No
8044	No	No	Good	Novara	XXXX	8111	1970	1990	2910	4XXX	1991	2004																									No	No	No	No	No	No	No	No	No	No	No	No	No
8045	No	No	Good	Brescia	XXXX	742X	1973	1979	XXXX	3322	1980	2014																									No	No	No	No	No	No	No	No	No	No	No	No	No
8046	No	No	Good	Brescia	85XX	23XX	1964	1994																													No	No	No	No	No	No	No	No	No	No	No	No	No
8047	No	No	Good	Brescia	4711	5230	1966	1976	9999	4XXX	1977	2014																									No	No	No	No	No	No	No	No	No	No	No	No	No
8048	No	No	Good	Brescia	XXXX	3322	1952	1955	1311	8151	1956	1990																									No	No	No	No	No	No	No	No	No	No	No	No	No
8049	No	No	Good	Brescia	4XXX	71XX	1961	1969	XXXX	83XX	1970	1972	2410	7211	1973	1979	491X	8311	1980	1993																	No	No	No	No	No	No	No	No	No	No	No	No	No
8050	No	No	Good	Brescia	XXXX	8111	1962	1972	2410	4XXX	1973	1978	381X	961X	1985	1995																					No	No	No	No	No	No	No	No	No	No	No	No	No
8051	No	No	Good	Brescia	XXXX	4XXX	1976	2004	3510	3131	2005	2014																									No	No	No	No	No	No	No	No	No	No	No	No	No
8052	No	No	Good	Brescia	1311	8151	1962	1996																													No	No	No	No	No	No	No	No	No	No	No	No	No
8053	No	Yes, partially	Good	Brescia	9700	9111	1954	1984																													No	No	No	No	No	No	No	No	No	No	No	No	No
8054	No	No	Good	Brescia	4100	71XX	1971	2014																													No	No	No	No	No	No	No	No	No	No	No	No	No
8055	No	No	Good	Brescia	XXXX	7132	1970	1985	XXXX	9214	1986	2014																									No	No	No	No	No	No	No	No	No	No	No	No	No
8056	No	Yes, partially	Good	Brescia	1071	7512	1943	1986																													No	No	No	No	No	No	No	No	No	No	No	No	No
8057	No	No	Good	Mantova	85XX	23XX	1972	2001																													No	No	No	No	No	No	No	No	No	No	No	No	No
8058	No	No	Good	Brescia	259X	7223	1973	1988	259X	7543	1989	2009																									No	No	No	No	No	No	No	No	No	No	No	No	No
8059	No	No	Good	Brescia	2431	2431	1975	1981	2431	4XXX	1982	1987	5310	4XXX	1988	2014																					No	No	No	No	No	No	No	No	No	No	No	No	No
9002	No	NA	NA	Brescia	XXXX	4XXX	1961	1967	XXXX	5223	1970	1974	13XX	1321	1980	2000																					No	No	No	No	No	No	No	No	No	No	No	No	No
9003	No	NA	NA	Brescia	111	9211	1944	1950	5510	5153	1951	1961	1410	8153	1962	1967																					No	No	No	No	No	No	No	No	No	No	No	No	No
9004	No	NA	NA	Brescia	259X	7224	1970	1972	2431	8121	1973	1986	3510	3131	1987	2005																					No	No	No	No	No	No	No	No	No	No	No	No	No
9005	No	NA	NA	Brescia	XXXX	4XXX	1972	2012																													No	No	No	No	No	No	No	No	No	No	No	No	No
9006	No	NA	NA	Brescia	4321	7412	1965	1970	XXXX	8332	1971	2013																									No	No	No	No	No	No	No	No	No	No	No	No	No
9007	No	NA	NA	Brescia	4721	7511	1986	2012																													No	No	No	No	No	No	No	No	No	No	No	No	No
9008	No	NA	NA	Brescia	113	9211	1952	1992																													No	No	No	No	No	No	No	No	No	No	No	No	No
9009	No	NA	NA	Brescia	13XX	7223	1948	1965	4721	5221	1966	1979																									No	No	No	No	No	No	No	No	No	No	No	No	No
9010	No	NA	NA	Brescia	4100	71XX	1968	2002																													No	No	No	No	No	No	No	No	No	No	No	No	No
9011	No	NA	NA	Brescia	4XXX	71XX	1949	1960	150	9213	1961	2013																									No	No	No	No	No	No	No	No	No	No	No	No	No
9012	No	NA	NA	Brescia	02XX	9215	1947	1994																													No	No	No	No	No	No	No	No	No	No	No	No	No
9013	No	NA	NA	Brescia	6209	7422	1983	2008	85XX	23XX	2009	2013																									No	No	No	No	No	No	No	No	No	No	No	No	No
9014	No	NA	NA	Brescia	13XX	815X	1967	2013																													No	No	No	No	No	No	No	No	No	No	No	No	No
9015	No	NA	NA	Pavia	85XX	23XX	1982	2013																													No	No	No	No	No	No	No	No	No	No	No	No	No
9016	No	NA	NA	Brescia	5XXX	5132	1961	2013																													No	No	No	No	No	No	No	No	No	No	No	No	No
9017	No	NA	NA	Brescia	4XXX	8342	1960	1985	XXXX	8332	1986	2001	3510	4XXX	2002	2011																					No	No	No	No	No	No	No	No	No	No	No	No	No
9018	No	NA	NA	Brescia	1102	5221	1945	1961	2431	8121	1962	1968	XXXX	8332	1969	1993																					No	No	No	No	No	Yes	No	No	No	No	No	No	No
9019	No	NA	NA	Brescia	5310	4412	1972	1996																													No	No	No	No	No	No	No	No	No	No	No	No	No
9020	No	NA	NA	Bergamo	4XXX	7115	1951	1959	4210	71XX	1960	1961	XXXX	7212	1962	1994																					No	No	No	No	No	No	No	No	No	No	No	No	No
9023	No	NA	NA	Brescia	9522	7412	1985	1986	1104	8183	1988	1995	2599	7223	1996	2000	2431	8121	2001	2013																	Yes	Yes	No	No	No	Yes	No	I don't know/Idon't know this material	I don't know/Idon't know this material	No	No	No	No
9024	No	NA	NA	Brescia	2431	7413	1953	1954	4782	5211	1955	1957	XXXX	4XXX	1958	1988																					I don't know/Idon't know this material	I don't know/Idon't know this material	I don't know/Idon't know this material	I don't know/Idon't know this material	I don't know/Idon't know this material	I don't know/Idon't know this material	I don't know/Idon't know this material	I don't know/Idon't know this material	I don't know/Idon't know this material	I don't know/Idon't know this material	I don't know/Idon't know this material	I don't know/Idon't know this material	I don't know/Idon't know this material
9025	No	NA	NA	Brescia	5610	5120	1948	2000																													No	No	No	No	No	No	No	No	No	No	No	No	No
9026	No	NA	NA	Brescia	XXXX	7223	1962	1967	4XXX	71XX	1968	1978	4100	4XXX	1980	2003																					No	No	No	No	No	No	No	No	No	No	No	No	No
9027	No	NA	NA	Brescia	85XX	23XX	1986	2013																													No	No	No	No	No	No	No	No	No	No	No	No	No
9028	No	NA	NA	Brescia	2813	933X	1975	1981	9999	4XXX	1982	2013																									No	No	No	No	No	No	No	No	No	No	No	No	No
9029	No	NA	NA	Brescia	XXXX	3122	1965	1977	4100	2165	1978	2013																									I don't know/Idon't know this material	I don't know/Idon't know this material	I don't know/Idon't know this material	I don't know/Idon't know this material	I don't know/Idon't know this material	I don't know/Idon't know this material	I don't know/Idon't know this material	I don't know/Idon't know this material	I don't know/Idon't know this material	I don't know/Idon't know this material	I don't know/Idon't know this material	I don't know/Idon't know this material	I don't know/Idon't know this material
9030	No	NA	NA	Brescia	3510	7413	1969	2003																													No	No	No	No	No	No	No	No	No	No	No	No	No
9031	No	NA	NA	Brescia	6110	4222	1956	1963	8510	2341	1964	1966	9999	4XXX	1967	2013																					No	No	No	No	No	No	No	No	No	No	No	No	No
9032	No	NA	NA	Torino	8422	5412	1972	1996																													No	No	No	No	No	No	No	No	No	No	No	No	No
9033	No	NA	NA	Brescia	2220	7223	1960	1966	XXXX	8157	1967	1973	XXXX	5321	1974	1991																					No	No	No	No	No	No	No	No	No	No	No	No	No
9034	No	NA	NA	Brescia	1520	815X	1952	1965	9999	4XXX	1966	2013																									No	No	No	No	No	No	No	No	No	No	No	No	No
9035	No	No	Good	Brescia	4100	7115	1983	2013																													No	No	No	No	No	No	No	No	No	No	No	No	No
9038	No	No	Good	Brescia	472X	5223	1972	1987	XXXX	4XXX	1988	2013																									No	No	No	No	No	No	No	No	No	No	No	No	No
9039	No	NA	NA	Brescia	1430	815X	1947	1957	85XX	5153	1958	1987																									No	No	No	No	No	No	No	No	No	No	No	No	No
9040	No	NA	NA	Estero	8610	5321	1981	2013																													No	No	No	No	No	No	No	No	No	No	No	No	No
9041	No	NA	NA	Brescia	6920	2411	1970	2009																													No	No	No	No	No	No	No	No	No	No	No	No	No
9042	No	Yes, totally	Good	Brescia	1430	815X	1951	1966	9999	4XXX	1967	2013																									No	No	No	No	No	No	No	No	No	No	No	No	No
9043	No	No	Good	Brescia	2599	7223	1984	1987	4721	9621	1988	2003	1811	8344	2004	2009	2431	8344	2010	2013																	Yes	No	No	No	No	Yes	No	No	No	No	Yes	No	No
9045	No	No	Good	Reggio Calabria	85XX	23XX	1969	2000																													No	No	No	No	No	No	No	No	No	No	No	No	No
9046	No	NA	NA	Brescia	259X	7223	1956	1995																													No	No	No	No	No	No	No	No	No	No	No	No	No
9047	No	Yes, partially	Good	Genova	XXXX	7223	1956	1961	3100	4XXX	1962	1963	XXXX	7223	1964	1966	2817	4XXX	1967	1982	472X	5221	1983	1999													No	No	No	No	No	No	No	No	No	No	No	No	No
9048	No	Yes, partially	Good	Brescia	85XX	23XX	1959	1996																													No	No	No	No	No	No	No	No	No	No	No	No	No
9049	No	No	Good	Brescia	3510	4XXX	1961	1996																													No	No	No	No	No	No	No	No	No	No	No	No	No
9050	No	No	Good	Brescia	1702	7223	1953	1955	22XX	7223	1956	1957	8610	5321	1960	1980																					No	No	No	No	No	No	No	No	No	No	No	No	No
9051	No	No	Good	Brescia	4721	5223	1978	1982	8121	9111	1983	2013																									No	No	No	No	No	No	No	No	No	No	No	No	No
9052	No	No	Good	Brescia	42XX	2142	1984	2013																													No	No	No	No	No	No	No	No	No	No	No	No	No
9053	No	No	Good	Brescia	121	9211	1948	1959	2431	8121	1962	1984																									Yes	No	No	No	No	Yes	No	No	No	No	No	No	No
9054	No	No	Good	Brescia	259X	4XXX	1980	2013																													No	No	No	No	No	No	No	No	No	No	No	No	No
9055	No	No	Good	Brescia	XXXX	4XXX	1956	1998																													No	No	No	No	No	No	No	No	No	No	No	No	No
9056	No	No	Good	Brescia	2520	7224	1959	2000																													No	No	No	No	No	No	No	No	No	No	No	No	No
9057	No	No	Good	Brescia	XXXX	7223	1956	1974	2910	7223	1975	1998																									No	No	No	No	No	No	No	No	No	No	No	No	No
9058	No	No	Good	Brescia	111	9211	1945	1963	5XXX	5132	1964	2013																									I don't know/Idon't know this material	I don't know/Idon't know this material	I don't know/Idon't know this material	I don't know/Idon't know this material	I don't know/Idon't know this material	I don't know/Idon't know this material	I don't know/Idon't know this material	I don't know/Idon't know this material	I don't know/Idon't know this material	I don't know/Idon't know this material	I don't know/Idon't know this material	I don't know/Idon't know this material	I don't know/Idon't know this material
9060	No	No	Good	Brescia	1399	7318	1949	2013																													No	No	No	No	No	No	No	No	No	No	No	No	No
9061	No	No	Good	Brescia	119	6113	1951	1990																													No	No	No	No	No	No	No	No	No	No	No	No	No
9063	No	No	Good	Brescia	9700	9111	1962	1967	13XX	815X	1968	1973	XXXX	7223	1974	2000																					No	No	No	No	No	No	No	No	No	No	No	No	No
9064	No	NA	NA	Brescia	9999	4XXX	1958	1961	XXXX	7223	1962	1967	9700	9111	1968	1974	9999	4XXX	1975	2013																	No	No	No	No	No	No	No	No	No	No	No	No	No
9065	No	No	Good	Brescia	9999	4XXX	1966	1991	1430	815X	1992	2011	9999	4XXX	2012	2013																					No	No	No	No	No	No	No	No	No	No	No	No	No
9066	No	No	Good	Brescia	01XX	921X	1958	1970	2431	4XXX	1971	1980	014X	9212	1981	2013																					Yes	Yes	No	No	No	Yes	Yes	No	No	No	Yes	No	No
9067	No	No	Good	Brescia	282X	8211	1955	1968	2910	8219	1969	1992																									No	No	No	No	No	No	No	No	No	No	No	No	No
9068	No	No	Good	Brescia	XXXX	4XXX	1943	1977																													No	No	No	No	No	No	No	No	No	No	No	No	No
9069	No	No	Good	Forlì Cesena	85XX	23XX	1976	2009																													No	No	No	No	No	No	No	No	No	No	No	No	No
9075	No	No	Good	Brescia	XXXX	4XXX	1954	1984																													No	No	No	No	No	No	No	No	No	No	No	No	No
9076	No	No	Fairly good	Brescia	4XXX	71XX	1948	1994																													No	No	No	No	No	No	No	No	No	No	No	No	No
9077	No	No	Good	Brescia	2520	1321	1951	2013																													No	No	No	No	No	No	No	No	No	No	No	No	No
9078	No	No	Good	Brescia	5XXX	5132	1973	2006	9601	5221	2007	2013																									No	No	No	No	No	No	No	No	No	No	No	No	No
9079	No	Yes, totally	Good	Brescia	XXXX	7132	1946	1983																													No	No	No	No	No	No	No	No	No	No	No	No	No
9080	No	No	Good	Milano	2910	21XX	1963	1991																													No	No	No	No	No	No	No	No	No	No	No	No	No
9081	No	No	Good	Mes1na	85XX	23XX	1970	1997																													No	No	No	No	No	No	No	No	No	No	No	No	No
9082	No	No	Good	Brescia	4100	71XX	1952	1994																													No	No	No	No	No	No	No	No	No	No	No	No	No
9083	No	No	Good	Mantova	2910	7223	1956	1963	259X	4XXX	1964	1982	10XX	4XXX	1983	1998																					No	No	No	No	No	No	No	No	No	No	No	No	No
9084	No	No	Good	Brescia	472X	5221	1956	1996																													No	No	No	No	No	No	No	No	No	No	No	No	No
9085	No	No	Good	Brescia	XXXX	4XXX	1989	2013																													No	No	No	No	No	No	No	No	No	No	No	No	No
9086	No	No	Good	Brescia	4XXX	8342	1977	2014																													No	No	No	No	No	No	No	No	No	No	No	No	No
9087	No	No	Good	Brescia	9700	9111	1945	2000																													No	No	No	No	No	No	No	No	No	No	No	No	No
9088	No	No	Fairly good	Massa Carrara	9601	8157	1948	1955	9601	5223	1956	1983																									No	No	No	No	No	No	No	No	No	Yes	No	No	No
9089	No	No	Good	Brescia	9999	4XXX	1947	1949	1399	7318	1950	1955	9999	4XXX	1956	2013																					No	No	No	No	No	No	No	No	No	No	No	No	No
9090	No	No	Good	Brescia	1311	8151	1946	1961	9999	4XXX	1962	2013																									No	No	No	No	No	No	No	No	No	No	No	No	No
9091	No	No	Good	Brescia	9999	4XXX	1953	1964	1311	8151	1965	1973	9999	4XXX	1974	2013																					No	No	No	No	No	No	No	No	No	No	No	No	No
9092	No	No	Good	Brescia	492X	1324	1959	2004																													No	No	No	No	No	No	No	No	No	No	No	No	No
9093	No	No	Good	Brescia	XXXX	4XXX	1973	2008																													No	No	No	No	No	No	No	No	No	No	No	No	No
9094	No	No	Good	Brescia	9700	753X	1956	2014																													No	No	No	No	No	No	No	No	No	No	No	No	No
9096	No	No	Good	Brescia	9999	4XXX	1959	1978	XXXX	4XXX	1979	1982	9999	4XXX	1983	2013																					No	No	No	No	No	No	No	No	No	No	No	No	No
9097	No	No	Good	Chieti	3315	723X	1955	1991																													No	No	No	No	No	No	No	No	No	No	No	No	No
9098	No	No	Good	Brescia	13XX	4XXX	1947	1967	4723	5221	1968	1992																									I don't know/Idon't know this material	I don't know/Idon't know this material	I don't know/Idon't know this material	I don't know/Idon't know this material	I don't know/Idon't know this material	I don't know/Idon't know this material	I don't know/Idon't know this material	I don't know/Idon't know this material	I don't know/Idon't know this material	I don't know/Idon't know this material	I don't know/Idon't know this material	I don't know/Idon't know this material	I don't know/Idon't know this material
9099	No	No	Good	Brescia	4773	1420	1943	2014																													No	No	No	No	No	No	No	No	No	No	No	No	No
9101	No	Yes, partially	Good	Brescia	9999	4XXX	1963	1965	85XX	234X	1966	1982	9999	4XXX	1983	2013																					No	No	No	No	No	No	No	No	No	No	No	No	No
9102	No	No	Good	Milano	XXXX	4XXX	1966	1997																													No	No	No	No	No	No	No	No	No	No	No	No	No
9103	No	No	Good	Brescia	4759	5221	1953	2014																													No	No	No	No	No	No	No	No	No	No	No	No	No
9106	No	No	Good	Brescia	2930	3122	1970	1980	2930	4XXX	1981	2005																									No	No	No	No	No	No	No	No	No	No	No	No	No
9108	No	No	Good	Brescia	2592	8122	1960	1966	1520	8219	1967	1981																									No	No	No	No	No	No	No	No	No	No	No	No	No
9109	No	No	Good	Brescia	XXXX	4XXX	1958	1963	4771	5221	1964	1971	9999	4XXX	1972	2013																					No	No	No	No	No	No	No	No	No	No	No	No	No
9111	No	No	Good	Mantova	8610	3221	1981	2014																													No	No	No	No	No	No	No	No	No	No	No	No	No
9112	No	No	Fairly good	Brescia	01XX	921X	1955	1960	8610	3221	1961	1964	XXXX	9621	1965	1968	XXXX	4XXX	1969	1991																	No	No	I don't know/Idon't know this material	I don't know/Idon't know this material	I don't know/Idon't know this material	No	No	No	No	No	No	No	No
9113	No	No	Good	Brescia	115	9211	1950	1980																													No	No	No	No	No	No	No	No	No	No	No	No	No
9114	No	No	Good	Brescia	1430	8157	1953	1956	XXXX	8212	1957	1964	8610	5321	1979	1990																					No	No	No	No	No	No	No	No	No	No	No	No	No
9115	No	No	Good	Brescia	1311	8151	1985	1989	XXXX	4XXX	1990	2014																									No	No	No	No	No	No	No	No	No	No	No	No	No
9116	No	No	Good	Trapani	9999	4XXX	1954	1978	85XX	5153	1979	1995	9999	4XXX	1996	2014																					No	No	No	No	No	No	No	No	No	No	No	No	No
9118	No	No	Good	Brescia	85XX	23XX	1975	2005																													No	No	No	No	No	No	No	No	No	No	No	No	No
9119	No	No	Good	Brescia	XXXX	7115	1981	1982	XXXX	5221	1983	2014																									No	No	No	No	No	No	No	No	No	No	No	No	No
9120	No	No	Good	Bergamo	22XX	7223	1978	1981	2410	7211	1989	1992	2410	4XXX	1993	2014																					No	No	No	No	No	No	No	No	No	No	No	No	No
9121	No	No	Good	Brescia	13XX	815X	1958	1975	9999	4XXX	1976	2014																									No	No	No	No	No	No	No	No	No	No	No	No	No
9122	No	No	Fairly good	Brescia	2431	723X	1966	1980	9999	4XXX	1981	2014																									No	No	No	No	No	No	No	No	No	No	No	No	No
9123	No	No	Good	Brescia	XXXX	8157	1961	1998																													No	No	No	No	No	No	No	No	No	No	No	No	No
9124	No	No	Good	Brescia	2410	721X	1952	1988																													No	No	No	No	No	No	No	No	No	No	No	No	No
9125	No	No	Good	Brescia	9999	4XXX	1965	1971	8610	5321	1972	1977	5510	1411	1978	1980	9999	4XXX	1981	2014																	No	No	No	No	No	No	No	No	No	No	No	No	No
9127	No	No	Good	Brescia	4719	7543	1973	1985	4719	5223	1986	1993																									No	No	No	No	No	No	No	No	No	No	No	No	No
9129	No	No	Fairly good	Brescia	XXXX	753X	1959	1963	2310	4XXX	1964	1969	2592	4XXX	1970	1975	XXXX	7224	1976	1980	XXXX	5230	1981	1996													Yes	No	No	No	No	No	Yes	No	No	No	No	No	No
9130	No	No	Good	Brescia	XXXX	7223	1977	1982	4330	7131	1983	1988	XXXX	933X	1989	2014																					No	No	No	No	No	No	No	No	No	No	No	No	No
9131	No	Yes, partially	Good	Brescia	9700	753X	1947	1955	9999	4XXX	1956	2014																									No	No	No	No	No	No	No	No	No	No	No	No	No
9133	No	No	Good	Brescia	4XXX	7115	1976	2013																													No	No	No	No	No	No	No	No	No	No	No	No	No
9134	No	No	Good	Verona	XXXX	4XXX	1966	2003																													No	No	No	No	No	No	No	No	No	No	No	No	No
9136	No	Yes, partially	Good	Brescia	13XX	815X	1965	1970	9999	4XXX	1971	2014																									No	No	No	No	No	No	No	No	No	No	No	No	No
9137	No	No	Good	Brescia	1430	815X	1953	1993																													No	No	No	No	No	No	No	No	No	No	No	No	No
9138	No	No	Good	Brescia	13XX	815X	1954	1959	9999	4XXX	1960	2014																									No	No	No	No	No	No	No	No	No	No	No	No	No
9139	No	No	Good	Brescia	XXXX	4XXX	1963	1998	2512	7543	1999	2009																									No	No	No	No	No	No	No	No	No	No	No	No	No
9141	No	No	Good	Brescia	13XX	815X	1954	1968	239X	7314	1973	1985	9700	753X	1986	2010																					No	No	No	No	No	No	No	No	No	No	No	No	No
9142	No	No	Fairly good	Brescia	2011	3111	1970	1980	5XXX	5132	1981	1982	4730	5245	1983	2002	9512	7422	2003	2008																	No	No	No	No	No	No	No	No	No	No	No	No	No
9143	No	No	Good	Brescia	20XX	2165	1970	2005																													No	No	No	No	No	No	No	No	No	No	No	No	No
9144	No	No	Good	Brescia	8610	5321	1982	1988	XXXX	5120	1989	2014																									No	No	No	No	No	No	No	No	No	No	No	No	No
9145	No	No	Good	Brescia	13XX	815X	1959	1969	9999	4XXX	1970	2014																									No	No	No	No	No	No	No	No	No	No	No	No	No
9146	No	No	Good	Brescia	4100	71XX	1952	1999																													No	No	No	No	No	No	No	No	No	No	No	No	No
9147	No	No	Fairly good	Brescia	1061	8160	1958	1961	XXXX	9321	1972	1977	9602	5141	1978	1997																					No	No	No	No	No	No	No	No	No	No	No	No	No
9148	No	No	Good	Brescia	XXXX	4XXX	1975	2014																													No	No	No	No	No	No	No	No	No	No	No	No	No
9149	No	No	Good	Mantova	85XX	23XX	1947	1982																													No	No	No	No	No	No	No	No	No	No	No	No	No
9150	No	Yes, partially	Good	Brescia	4330	7131	1956	1957	2520	7223	1958	1962	XXXX	8332	1963	1965	XXXX	7223	1970	1995																	No	No	No	No	No	No	No	No	No	No	No	No	No
9152	No	No	Good	Brescia	85XX	23XX	1986	1989	8422	5412	2000	2014																									No	No	No	No	No	No	No	No	No	No	No	No	No
9153	No	No	Good	Brescia	9700	753X	1947	1990																													No	No	No	No	No	No	No	No	No	No	No	No	No
9154	No	No	Good	Brescia	1061	7512	1954	1961	5510	1411	1962	1967	9602	5141	1968	1975																					No	No	No	No	No	No	No	No	No	No	No	No	No
9155	No	Yes, partially	Good	Brescia	150	9213	1953	2014																													No	No	No	No	No	No	No	No	No	No	No	No	No
9158	No	No	Good	Brescia	4759	5223	1968	1978	9999	4XXX	1979	2014																									No	No	No	No	No	No	No	No	No	No	No	No	No
9159	No	Yes, totally	Good	Brescia	9700	753X	1948	1955	9999	4XXX	1956	2014																									No	No	No	No	No	No	No	No	No	No	No	No	No
9162	No	No	Good	Brescia	9999	4XXX	1969	1991	XXXX	5321	1992	2007	9999	4XXX	2008	2014																					No	No	No	No	No	No	No	No	No	No	No	No	No
9163	No	No	Good	Brescia	9700	753X	1948	1952	9999	4XXX	1953	2014																									No	No	No	No	No	No	No	No	No	No	No	No	No
9165	No	No	Good	Brescia	XXXX	4XXX	1965	1984	XXXX	4XXX	2005	2014																									No	No	No	No	No	No	No	No	No	No	No	No	No
9166	No	No	Good	Brescia	13XX	815X	1952	1962	9999	4XXX	1963	2014																									No	No	No	No	No	No	No	No	No	No	No	No	No
9167	No	No	Good	Brescia	1394	815X	1967	1971	9700	9111	1972	1977	XXXX	4XXX	1978	2010																					No	No	No	No	No	No	No	No	No	No	No	No	No
9170	No	No	Good	Brescia	9700	753X	1953	1976																													No	No	No	No	No	No	No	No	No	No	No	No	No
9171	No	No	Good	Brescia	4XXX	7115	1973	2012																													No	No	No	No	No	No	No	No	No	No	No	No	No
9173	No	Yes, partially	Good	Brescia	3510	7412	1951	1985																													No	No	No	No	No	No	No	No	No	No	No	No	No
9174	No	No	Good	Brescia	9700	753X	1970	2002	812X	9112	2003	2013																									No	No	No	No	No	No	No	No	No	No	No	No	No
9175	No	No	Good	Brescia	8610	3212	1964	1981	9999	4XXX	1982	2014																									No	No	No	No	No	No	No	No	No	No	No	No	No
9176	No	No	Good	Brescia	014X	9212	1956	2014																													No	No	No	No	No	No	No	No	No	No	No	No	No
9177	No	No	Good	Brescia	4520	7231	1951	2010																													No	No	No	No	No	No	No	No	No	No	No	No	No
9179	No	No	Good	Brescia	9700	753X	1951	2000																													No	No	No	No	No	No	No	No	No	No	No	No	No
9181	No	No	Good	Brescia	9700	753X	1950	1977	5610	5132	1978	1994	1511	815X	1995	1998																					No	No	No	No	No	No	No	No	No	No	No	No	No
9182	No	No	Good	Brescia	9999	4XXX	1947	1957	1430	8157	1958	1965	9999	4XXX	1966	2014																					No	No	No	No	No	No	No	No	No	No	No	No	No
9184	No	No	Good	Brescia	5XXX	5131	1955	2001																													No	No	No	No	No	No	No	No	No	No	No	No	No
9187	No	No	Good	Verona	4772	5221	1953	1986																													No	No	No	No	No	No	No	No	No	No	No	No	No
9191	No	No	Good	Brescia	641X	4211	1973	2005																													No	No	No	No	No	No	No	No	No	No	No	No	No
9193	No	No	Good	Brescia	9700	753X	1958	1963	4721	5221	1968	1998																									No	No	No	No	No	No	No	No	No	No	No	No	No
9194	No	No	Fairly good	Estero	85XX	23XX	1950	1957	1399	7318	1958	1960	5XXX	5132	1961	1962	9999	4XXX	1963	2014																	No	No	No	No	No	No	No	No	No	No	No	No	No
9195	No	No	Good	Estero	9999	4XXX	1951	1979	5XXX	5132	1980	1984	XXXX	9629	1986	1994	9999	4XXX	1995	2014																	No	No	No	No	No	No	No	No	No	No	No	No	No
9196	No	No	Good	Milano	XXXX	4XXX	1970	2011																													No	No	No	No	No	No	No	No	No	No	No	No	No
9197	No	No	Good	Brescia	XXXX	4XXX	1965	1968	8610	3221	1969	2014																									No	No	No	No	No	No	No	No	No	No	No	No	No
9198	No	No	Good	Brescia	2930	815X	1960	1967	9999	4XXX	1968	2014																									No	No	No	No	No	No	No	No	No	No	No	No	No
9199	No	No	Good	Treviso	XXXX	2165	1967	2010																													No	No	No	No	No	No	No	No	No	No	No	No	No
9200	No	No	Good	napoli	5XXX	5120	1982	2014																													No	No	No	No	No	No	No	No	No	No	No	No	No
9202	No	No	Good	Brescia	4773	5221	1971	2014																													No	No	No	No	No	No	No	No	No	No	No	No	No
9203	No	No	Good	Brescia	XXXX	3114	1982	2014																													No	No	No	No	No	No	No	No	No	No	No	No	No
9204	No	No	Fairly good	Brescia	2410	8344	1964	1966	4XXX	71XX	1967	1974	XXXX	8332	1975	2005																					No	No	No	No	No	No	No	No	No	No	No	No	No
9205	No	Yes, partially	Fairly good	Brescia	XXXX	7223	1957	1994																													No	No	No	No	No	No	No	No	No	No	No	No	No
9206	No	No	Good	Brescia	4330	7123	1962	2002																													No	No	No	No	No	No	No	No	No	No	No	No	No
9207	No	No	Good	Brescia	4520	7231	1964	2008																													No	No	No	No	No	No	No	No	No	No	Yes	No	No
9208	No	Yes, partially	Good	Brescia	5XXX	141X	1945	2004																													No	No	No	No	No	No	No	No	No	No	No	No	No
9209	No	No	Good	Brescia	7110	2165	1952	1996																													No	No	No	No	No	No	No	No	No	No	No	No	No
9210	No	No	Good	Brescia	XXXX	7132	1983	1985	XXXX	7223	1987	1990	259X	8344	1991	2000	4721	7511	2001	2014																	No	No	No	No	No	No	No	No	No	No	No	No	No
9211	No	No	Good	Brescia	85XX	23XX	1977	2014																													No	No	No	No	No	No	No	No	No	No	No	No	No
9212	No	No	Good	Brescia	XXXX	2165	1955	1958	1103	5242	1959	1962	7110	2165	1963	1968	4630	3322	1969	1981	4659	3322	1982	1994													No	No	No	No	No	No	No	No	No	No	No	No	No
9213	No	No	Good	Cagliari	4XXX	71XX	1970	1972	4XXX	7115	1973	2014																									No	No	No	No	No	No	No	No	No	No	No	No	No
9214	No	No	Good	Brescia	XXXX	4XXX	1980	2014																													No	No	No	No	No	No	No	No	No	No	No	No	No
9215	No	No	Good	Brescia	XXXX	7115	1955	2005																													No	No	No	No	No	No	No	No	No	No	No	No	No
9216	No	No	Good	Brescia	2599	8219	1978	1982	XXXX	8332	1983	2001	XXXX	933X	2002	2014																					Yes	No	No	No	No	No	No	No	No	No	No	No	No
9217	No	No	Fairly good	Brescia	4520	7132	1956	1969	2410	7211	1970	1993																									No	No	No	No	No	No	No	No	No	No	No	No	No
9218	No	No	Fairly good	Vicenza	XXXX	7115	1953	1960	4330	7123	1961	2001																									No	No	No	No	No	No	No	No	No	No	No	No	No
9219	No	No	Good	Brescia	4662	5221	1975	2002																													No	No	No	No	No	No	No	No	No	No	No	No	No
9220	No	No	Good	Brescia	XXXX	7224	1958	1996																													No	No	No	No	No	No	No	No	No	No	No	No	No
9222	No	No	Fairly good	Brescia	2410	723X	1945	1981																													No	No	No	No	No	No	No	No	No	No	No	No	No
9223	No	No	Fairly good	Brescia	20XX	8131	1947	1982																													No	No	No	No	No	No	No	No	No	No	No	No	No
9224	No	No	Good	Brescia	2593	8219	1971	1975	472X	5223	1982	2005	XXXX	7223	2006	2011																					I don't know/Idon't know this material	I don't know/Idon't know this material	I don't know/Idon't know this material	I don't know/Idon't know this material	I don't know/Idon't know this material	I don't know/Idon't know this material	I don't know/Idon't know this material	I don't know/Idon't know this material	I don't know/Idon't know this material	I don't know/Idon't know this material	I don't know/Idon't know this material	I don't know/Idon't know this material	I don't know/Idon't know this material
9225	No	No	Good	Brescia	2520	7543	1952	1954	9999	4XXX	1955	2014																									No	No	No	No	No	No	No	No	No	No	No	No	No
9226	No	No	Good	Brescia	4759	5223	1970	1971	XXXX	4XXX	1972	2011																									No	No	No	No	No	No	No	No	No	No	No	No	No
9227	No	No	Good	Brescia	150	9213	1955	1959	2520	8211	1960	1964	42XX	71XX	1965	1984																					No	No	No	No	No	No	No	No	No	No	No	No	No
9229	No	No	Good	Brescia	4XXX	71XX	1949	1954	2520	933X	1963	1981																									No	No	No	No	No	No	No	No	No	No	No	No	No
9230	No	No	Good	Ferrara	5510	5120	1952	1972	4651	3322	1973	1976	XXXX	4XXX	1977	2003																					No	No	No	No	No	No	No	No	No	No	No	No	No
9231	No	No	Good	Brescia	XXXX	4XXX	1952	1959	XXXX	2642	1960	1988																									No	No	No	No	No	No	No	No	No	No	No	No	No
9233	No	No	Good	Brescia	259X	7223	1948	1951	XXXX	3118	1952	1972	1430	815X	1973	1987																					No	No	No	No	No	No	No	No	No	No	No	No	No
9234	No	Yes, partially	Good	Brescia	111	9211	1952	1957	XXXX	7115	1958	1963	2511	7221	1964	1992																					No	No	No	No	No	No	No	No	No	No	No	No	No
9236	No	No	Fairly good	Brescia	XXXX	7115	1958	1996																													No	No	No	No	No	No	No	No	No	No	No	No	No
9237	No	No	Good	Brescia	01XX	921X	1940	1945	4630	3322	1946	1948	XXXX	83XX	1949	1954	4721	5221	1955	1990																	No	No	No	No	No	No	No	No	No	No	No	No	No
9238	No	No	Good	Reggio Calabria	5229	9333	1977	1980	2599	8332	1982	1987	2431	8344	1988	2009																					Yes	No	No	No	No	No	No	No	No	No	No	No	No
9239	No	No	Good	Bergamo	472X	9621	1958	1960	2410	7223	1961	1967	2410	723X	1968	1979	XXXX	4XXX	1980	1983	XXXX	3122	1984	1991	2410	723X	1992	1993									No	No	No	No	No	No	No	No	No	No	No	No	No
9240	No	No	Good	Brescia	259X	7223	1969	2011																													Yes	No	No	No	No	No	No	No	No	No	No	No	No
9243	No	Yes, partially	Fairly good	Brescia	01XX	921X	1955	1958	3510	7132	1959	1980	2431	8121	1981	1984	150	9213	1985	1995																	No	No	No	No	No	Yes	No	No	No	No	No	No	No
9244	No	No	Good	Brescia	XXXX	2165	1952	1991																													No	No	No	No	No	No	No	No	No	No	No	No	No
9245	No	No	Good	Brescia	8422	5412	1976	1989	4XXX	71XX	1990	2010	8010	5414	2011	2014																					No	No	No	No	No	No	No	No	No	No	No	No	No
9246	No	Yes, partially	Good	Brescia	810	9311	1948	1982																													No	No	No	No	No	No	No	No	No	No	No	No	No
9247	No	Yes, partially	Good	Brescia	150	9213	1950	2000																													No	No	No	No	No	No	No	No	No	No	No	No	No
9249	No	No	Good	Brescia	8610	3221	1965	2005																													No	No	No	No	No	No	No	No	No	No	No	No	No
9250	No	No	Fairly good	Alessandria	84XX	4XXX	1956	1998																													No	No	No	No	No	No	No	No	No	No	No	No	No
9251	No	No	Good	Brescia	84XX	4XXX	1952	1991																													No	No	No	No	No	No	No	No	No	No	No	No	No
9253	No	No	Good	Brescia	XXXX	4XXX	1960	1964	472X	5221	1965	1966	XXXX	4XXX	1967	1975	472X	5230	1980	1998	9700	4XXX	1999	2006													No	No	No	No	No	No	No	No	No	No	No	No	No
9254	No	No	Good	Brescia	4771	5223	1960	1968	478X	5211	1989	2005																									No	No	No	No	No	No	No	No	No	No	No	No	No
9256	No	No	Good	Aquila	84XX	4XXX	1986	2014																													No	No	No	No	No	No	No	No	No	No	No	No	No
9259	No	No	Good	Brescia	XXXX	4XXX	1960	2012																													No	No	No	No	No	No	No	No	No	No	No	No	No
9260	No	No	Good	Brescia	13XX	933X	1966	1973	XXXX	4XXX	1974	2001																									No	No	No	No	No	No	No	No	No	No	No	No	No
9261	No	No	Good	Brescia	121	9211	1962	2014																													No	No	No	No	No	No	No	No	No	No	No	No	No
9262	No	No	Fairly good	Agrigento	2599	7223	1953	1973	84XX	95XX	1974	1995																									Yes	No	No	No	No	No	No	No	No	No	No	No	No
9263	No	No	Good	Catania	491X	8311	1969	1989	491X	4XXX	1990	2002																									No	No	No	No	No	No	No	No	No	No	No	No	No
9264	No	No	Fairly good	Brescia	13XX	815X	1962	1968	9700	753X	1969	1977	9999	4XXX	1978	2014																					No	No	No	No	No	No	No	No	No	No	No	No	No
9265	No	No	Good	Brescia	259X	7223	1958	1979	2599	7223	1980	1991	259X	7223	1992	2001																					No	No	No	No	No	No	No	No	No	No	No	No	No
9267	No	No	Good	Brescia	8530	72XX	1976	1978	20XX	3122	1979	1983	85XX	23XX	1984	2005																					No	No	No	No	No	No	No	No	No	No	No	No	No
9269	No	No	Good	Lecco	XXXX	5223	1957	1959	4659	3322	1960	2003																									No	No	No	No	No	No	No	No	No	No	No	No	No
9270	No	Yes, totally	Low	Brescia	2410	7223	1948	1987																													No	No	No	No	No	No	No	No	No	No	No	No	No
9272	No	No	Good	Piacenza	8530	2131	1975	2014																													No	No	No	No	No	No	No	No	No	No	No	No	No
9273	No	No	Good	Padova	2520	8219	1953	1988																													No	No	No	No	No	No	No	No	No	No	No	No	No
9274	No	No	Good	Brescia	641X	4211	1952	1992																													No	No	No	No	No	No	No	No	No	No	No	No	No
9277	No	No	Good	Brescia	1311	8151	1961	1982	4100	7115	1983	2003																									No	No	No	No	No	No	No	No	No	No	No	No	No
9278	No	No	Good	Mantova	4761	5221	1965	1997																													No	No	No	No	No	No	No	No	No	No	No	No	No
9280	No	No	Good	Brescia	9999	4XXX	1953	1964	42XX	2142	1965	1981	9999	4XXX	1982	2014																					No	No	No	No	No	No	No	No	No	No	No	No	No
9281	No	No	Good	Bergamo	150	9213	1951	1959	2520	7223	1960	1996																									Yes	No	No	No	No	No	No	No	No	No	No	No	No
9283	No	No	Fairly good	Brescia	111	9211	1961	2014																													No	No	No	No	No	No	No	No	No	No	No	No	No
9284	No	No	Good	Brescia	9999	4XXX	1965	1967	1512	4XXX	1968	1970	821X	911X	1971	1985	9999	4XXX	1986	2014																	No	No	No	No	No	No	No	No	No	No	No	No	No
9285	No	No	Good	Brescia	XXXX	7212	1962	1971	29XX	7212	1972	1993	111	9211	1994	2009																					No	No	No	No	No	No	No	No	No	No	No	No	No
9286	No	No	Good	Brescia	2511	7221	1962	1972	4322	7126	1973	2005																									No	No	No	No	No	No	No	No	No	No	Yes	No	No
9287	No	No	Good	Brescia	5XXX	5132	1954	1961	9999	4XXX	1962	2014																									No	No	No	No	No	No	No	No	No	No	No	No	No
9288	No	No	Good	Brescia	150	9213	1947	1949	85XX	9622	1950	1955	4330	7122	1956	1993																					No	No	No	No	No	No	No	No	No	No	No	No	No
9289	No	No	Good	Brescia	2910	7212	1967	2010																													No	No	No	No	No	No	No	No	No	No	No	No	No
9290	No	No	Good	Brescia	9999	4XXX	1954	1971	8610	5321	1972	1982	9999	4XXX	1983	2014																					No	No	No	No	No	No	No	No	No	No	No	No	No
9291	No	No	Good	Brescia	1311	8151	1981	1996	821X	9112	1997	2004	5XXX	5132	2005	2009																					No	No	No	No	No	No	No	No	No	No	No	No	No
9293	No	No	Good	Brescia	4322	7126	1949	1951	7110	3118	1952	1954	4520	7231	1955	1964	20XX	3122	1965	1995																	No	No	No	No	No	No	No	No	No	No	No	No	No
9294	No	No	Good	Brescia	4XXX	71XX	1958	1975	2431	71XX	1976	1980	4XXX	71XX	1981	1999																					No	No	No	No	No	No	No	No	No	No	No	No	No
9296	No	No	Good	Brescia	3100	7212	1961	1963	2512	8211	1964	1965	2511	1321	1966	2011																					No	No	No	No	No	No	No	No	No	No	No	No	No
9298	No	No	Good	Brescia	9602	5141	1963	1979	9999	4XXX	1980	2014																									No	No	No	No	No	No	No	No	No	No	No	No	No
9299	No	No	Good	Brescia	2431	4XXX	1962	1992																													No	No	No	No	No	No	No	No	No	No	No	No	No
9303	No	No	Good	Brescia	3250	2267	1948	1984																													No	No	No	No	No	No	No	No	No	No	No	No	No
9305	No	No	Good	Brescia	111	9211	1950	1957	4721	7511	1958	2006	111	9211	2007	2014																					No	No	No	No	No	No	No	No	No	No	No	No	No
9306	No	No	Good	Brescia	150	9213	1949	1954	4100	71XX	1955	1983	9529	7313	1984	1986	8521	5153	1987	1992																	No	No	No	No	No	No	No	No	No	No	No	No	No
9308	No	No	Good	Bergamo	9491	2636	1983	2014																													No	No	No	No	No	No	No	No	No	No	No	No	No
9309	No	No	Good	Brescia	84XX	0XXX	1967	1974	4100	71XX	1975	2009																									No	No	No	No	No	No	No	No	No	No	No	No	No
9310	No	No	Good	Brescia	4771	5223	1963	1975	9999	4XXX	1976	2014																									No	No	No	No	No	No	No	No	No	No	No	No	No
9312	No	No	Good	Brescia	9999	4XXX	1955	1956	9700	9111	1957	1960	13XX	815X	1961	1964	9999	4XXX	1965	2014																	No	No	No	No	No	No	No	No	No	No	No	No	No
9313	No	No	Good	Trieste	2431	3122	1979	1981	2432	7211	1982	2014																									No	No	No	No	No	Yes	No	No	No	No	No	No	No
9314	No	No	Good	Brescia	4721	4XXX	1959	1962	1811	7322	1967	1969	4100	71XX	1970	1973	202X	9321	1974	1978	5310	4412	1979	1994													No	No	No	No	No	No	No	No	Yes	No	No	No	No
9316	No	No	Good	Brescia	9522	5223	1958	1974	3510	7413	1975	1999																									No	No	No	No	No	No	No	No	No	No	No	No	No
9317	No	No	Good	Brescia	1410	815X	1965	1969	1709	8183	1975	2000																									No	No	No	No	No	No	No	No	No	No	No	No	No
9318	No	No	Good	Brescia	2821	3118	1963	1966	4773	3322	1967	1970	146	9212	1971	1980	4759	5221	1981	1990	1430	7233	1991	1994													No	No	No	No	No	No	No	No	No	No	No	No	No
9321	No	No	Good	Brescia	4330	7131	1953	1963	4100	71XX	1964	1984	2599	7223	1985	1995																					No	No	No	No	No	No	No	No	No	No	No	No	No
9323	No	No	Good	Brescia	4322	7126	1974	1975	7110	3112	1979	1983	4690	3322	1984	2002	8423	5414	2005	2006	3011	7223	2007	2014													No	No	No	No	No	No	No	No	No	No	No	No	No
9324	No	No	Good	Caserta	9700	9622	1976	1980	85XX	23XX	1981	2010																									No	No	No	No	No	No	No	No	No	No	No	No	No
9325	No	No	Good	Brescia	1071	7512	1954	1959	5310	4412	1963	1994																									No	No	No	No	No	No	No	No	No	No	No	No	No
9328	No	No	Good	Brescia	4100	71XX	1954	1964	2431	7112	1965	1970	4100	71XX	1971	2014																					No	No	No	No	No	No	No	No	No	No	No	No	No
9329	No	No	Good	Brescia	4711	5223	1943	1996																													No	No	No	No	No	No	No	No	No	No	No	No	No
9330	No	No	Good	Brescia	4100	71XX	1949	1972	2431	7112	1973	1992																									No	No	No	No	No	No	No	No	No	No	No	No	No
9331	No	No	Good	Brescia	150	9213	1953	2014																													No	No	No	No	No	No	No	No	No	No	No	No	No
9332	No	Yes, totally	Low	Brescia	4520	7231	1952	1960	4663	8332	1961	1975																									I don't know/Idon't know this material	I don't know/Idon't know this material	I don't know/Idon't know this material	I don't know/Idon't know this material	I don't know/Idon't know this material	I don't know/Idon't know this material	I don't know/Idon't know this material	I don't know/Idon't know this material	I don't know/Idon't know this material	I don't know/Idon't know this material	I don't know/Idon't know this material	I don't know/Idon't know this material	I don't know/Idon't know this material
9336	No	No	Good	Brescia	01XX	9211	1949	1961	2910	7543	1962	1964	2910	723X	1965	1977	2431	8343	1978	1992																	No	No	No	No	No	No	No	No	No	No	No	No	No
9337	No	No	Good	Brescia	2591	4XXX	1963	1964	2520	4XXX	1966	1985	2930	1321	1986	1997																					No	No	No	No	No	No	No	No	No	No	No	No	No
9339	No	No	Good	Brescia	2591	7316	1958	1961	2591	7316	1962	2000																									No	No	No	No	No	No	No	No	No	No	No	No	No
9341	No	No	Good	Brescia	6910	2611	1964	2008																													No	No	No	No	No	No	No	No	No	No	No	No	No
9342	No	Yes, partially	Fairly good	Brescia	1610	8172	1943	1950	4100	1323	1957	2013																									No	No	No	No	No	No	No	No	No	No	No	No	No
9343	No	No	Good	estero	2930	7223	1968	1984	2023	4XXX	1985	1992	2023	933X	1993	2010																					No	No	No	No	No	No	No	No	No	No	No	No	No
9344	No	No	Good	Brescia	4330	7131	1951	2008																													No	No	No	No	No	No	No	No	No	No	No	No	No
9346	No	No	Good	Brescia	9700	9111	1966	2014																													No	No	No	No	No	No	No	No	No	No	No	No	No
9348	No	No	Good	Brescia	2520	8122	1960	1995																													No	No	No	No	No	No	No	No	No	No	No	No	No
9350	No	No	Good	Brescia	2410	7212	1958	1960	2432	7211	1961	1991																									No	No	No	No	No	No	No	No	No	No	No	No	No
9352	No	No	Good	Brescia	4799	5221	1961	2005																													No	No	No	No	No	No	No	No	No	No	No	No	No
9353	No	No	Good	Brescia	1071	7512	1975	1998																													No	No	No	No	No	No	No	No	No	No	No	No	No
9354	No	No	Good	Brescia	4100	71XX	1953	2004																													No	No	No	No	No	No	No	No	No	No	No	No	No
9355	No	No	Good	Brescia	2520	4XXX	1951	1978	7110	2165	1979	2000																									No	No	No	No	No	No	No	No	No	No	No	No	No
9357	No	No	Good	Mantova	4730	5245	1956	1957	26XX	4XXX	1958	1978	4210	2165	1979	1980	2822	4XXX	1981	2000																	No	No	No	No	No	No	No	No	No	No	No	No	No
9358	No	No	Good	Brescia	1311	723X	1973	1997	1311	8151	1998	2011																									No	No	No	No	No	No	No	No	No	No	No	No	No
9359	No	No	Good	Brescia	150	9213	1955	1963	4520	7132	1964	1974	2599	7223	1975	1978	4520	7223	1979	2008																	I don't know/Idon't know this material	I don't know/Idon't know this material	I don't know/Idon't know this material	I don't know/Idon't know this material	I don't know/Idon't know this material	I don't know/Idon't know this material	I don't know/Idon't know this material	I don't know/Idon't know this material	I don't know/Idon't know this material	I don't know/Idon't know this material	I don't know/Idon't know this material	I don't know/Idon't know this material	I don't know/Idon't know this material
9360	No	No	Good	Brescia	4759	5221	1963	1967	4669	5221	1968	2014																									No	No	No	No	No	No	No	No	No	No	No	No	No
9361	No	No	Good	Brescia	111	9211	1943	1952	2391	7319	1953	1956	9700	9111	1957	1967	8510	5153	1968	1975																	No	No	No	No	No	No	No	No	No	No	No	No	No
9363	No	No	Good	Brescia	4630	8332	1973	2009																													No	No	No	No	No	No	No	No	No	No	No	No	No
9369	No	No	Good	Brescia	5610	5132	1960	1969	4773	5221	1970	1996																									No	No	No	No	No	No	No	No	No	No	No	No	No
9370	No	No	Good	Brescia	150	9213	1949	1950	4520	7231	1952	1954	4100	83XX	1955	1959	4921	83XX	1960	1990																	No	No	No	No	No	No	No	No	No	No	No	No	No
9372	No	No	Good	Brescia	1410	815X	1960	1969	9999	4XXX	1970	2014																									No	No	No	No	No	No	No	No	No	No	No	No	No
9375	No	No	Good	Pescara	8422	335X	1952	1974	6920	2411	1975	2012																									No	No	No	No	No	No	No	No	No	No	No	No	No
9378	No	No	Good	Sassari	1410	815X	1962	2000																													No	No	No	No	No	No	No	No	No	No	No	No	No
9379	No	No	Good	Brescia	1410	815X	1970	2010																													No	No	No	No	No	No	No	No	No	No	No	No	No
9382	No	No	Good	Brescia	4711	4XXX	1967	2005																													No	No	No	No	No	No	No	No	No	No	No	No	No
[truncated: 439 more columns]
