# Supplementary material for: LIFETIME JEM-DERIVED OCCUPATIONAL EXPOSURE BURDEN AND ODDS OF PARKINSON’S DISEASE AND PARKINSONISM IN A MATCHED CASE-CONTROL STUDY
Source: medRxiv. 2026 Apr 14:2026.03.16.26348171. Preprint. [Version 2] doi: 10.64898/2026.03.16.26348171 (PMC13127495; doi:10.64898/2026.03.16.26348171)
Supplement: Supplement 5 [file media-5.csv]

contrast	mix_type	RH	Exposure_var	weight	Exposure_label
PD + Parkinsonism vs Controls	CE_sum	1	CE_minedust_cat	0.002738763362871246	Mineral dust
PD + Parkinsonism vs Controls	CE_sum	1	CE_gasfumes_cat	0.0061004186475004055	Gas fumes
PD + Parkinsonism vs Controls	CE_sum	1	CE_metals_cat	0.1514807988575276	Metals
PD + Parkinsonism vs Controls	CE_sum	1	CE_pest_all_cat	0.02155940505483258	Pesticides
PD + Parkinsonism vs Controls	CE_sum	1	CE_sol_ac_cat	0.8181206140772677	Aromatic/chlorinated solvents
PD + Parkinsonism vs Controls	CE_sum	2	CE_minedust_cat	0.24281548021870705	Mineral dust
PD + Parkinsonism vs Controls	CE_sum	2	CE_gasfumes_cat	0.014430602594869918	Gas fumes
PD + Parkinsonism vs Controls	CE_sum	2	CE_metals_cat	0.060318676421879186	Metals
PD + Parkinsonism vs Controls	CE_sum	2	CE_pest_all_cat	0.5969691664471791	Pesticides
PD + Parkinsonism vs Controls	CE_sum	2	CE_sol_ac_cat	0.0854660743173651	Aromatic/chlorinated solvents
PD + Parkinsonism vs Controls	CE_sum	3	CE_minedust_cat	0.2578881724404519	Mineral dust
PD + Parkinsonism vs Controls	CE_sum	3	CE_gasfumes_cat	0.31351867871094424	Gas fumes
PD + Parkinsonism vs Controls	CE_sum	3	CE_metals_cat	0.06962382617994947	Metals
PD + Parkinsonism vs Controls	CE_sum	3	CE_pest_all_cat	0.3288847305309249	Pesticides
PD + Parkinsonism vs Controls	CE_sum	3	CE_sol_ac_cat	0.030084592137729415	Aromatic/chlorinated solvents
PD + Parkinsonism vs Controls	CE_sum	4	CE_minedust_cat	8.734806498799221e-9	Mineral dust
PD + Parkinsonism vs Controls	CE_sum	4	CE_gasfumes_cat	0.336227451940758	Gas fumes
PD + Parkinsonism vs Controls	CE_sum	4	CE_metals_cat	0.005897268014840991	Metals
PD + Parkinsonism vs Controls	CE_sum	4	CE_pest_all_cat	0.577461690420571	Pesticides
PD + Parkinsonism vs Controls	CE_sum	4	CE_sol_ac_cat	0.08041358088902356	Aromatic/chlorinated solvents
PD + Parkinsonism vs Controls	CE_sum	5	CE_minedust_cat	0.09181562603340779	Mineral dust
PD + Parkinsonism vs Controls	CE_sum	5	CE_gasfumes_cat	0.16275708405715342	Gas fumes
PD + Parkinsonism vs Controls	CE_sum	5	CE_metals_cat	0.1720073193242469	Metals
PD + Parkinsonism vs Controls	CE_sum	5	CE_pest_all_cat	0.40958647208332905	Pesticides
PD + Parkinsonism vs Controls	CE_sum	5	CE_sol_ac_cat	0.1638334985018631	Aromatic/chlorinated solvents
PD + Parkinsonism vs Controls	CE_sum	6	CE_minedust_cat	0.025662399254719987	Mineral dust
PD + Parkinsonism vs Controls	CE_sum	6	CE_gasfumes_cat	0.07803146281169636	Gas fumes
PD + Parkinsonism vs Controls	CE_sum	6	CE_metals_cat	0.4414310234226618	Metals
PD + Parkinsonism vs Controls	CE_sum	6	CE_pest_all_cat	0.3424303865429122	Pesticides
PD + Parkinsonism vs Controls	CE_sum	6	CE_sol_ac_cat	0.11244472796800976	Aromatic/chlorinated solvents
PD + Parkinsonism vs Controls	CE_sum	7	CE_minedust_cat	1.3970364962610132e-9	Mineral dust
PD + Parkinsonism vs Controls	CE_sum	7	CE_gasfumes_cat	4.233302376817916e-9	Gas fumes
PD + Parkinsonism vs Controls	CE_sum	7	CE_metals_cat	0.9767386127196781	Metals
PD + Parkinsonism vs Controls	CE_sum	7	CE_pest_all_cat	6.328407934316147e-9	Pesticides
PD + Parkinsonism vs Controls	CE_sum	7	CE_sol_ac_cat	0.023261375321575198	Aromatic/chlorinated solvents
PD + Parkinsonism vs Controls	CE_sum	8	CE_minedust_cat	5.420580379042195e-8	Mineral dust
PD + Parkinsonism vs Controls	CE_sum	8	CE_gasfumes_cat	0.046658675758964624	Gas fumes
PD + Parkinsonism vs Controls	CE_sum	8	CE_metals_cat	0.34468855503713114	Metals
PD + Parkinsonism vs Controls	CE_sum	8	CE_pest_all_cat	0.35283431412031663	Pesticides
PD + Parkinsonism vs Controls	CE_sum	8	CE_sol_ac_cat	0.25581840087778396	Aromatic/chlorinated solvents
PD + Parkinsonism vs Controls	CE_sum	9	CE_minedust_cat	0.09611689638837018	Mineral dust
PD + Parkinsonism vs Controls	CE_sum	9	CE_gasfumes_cat	0.03843515148582726	Gas fumes
PD + Parkinsonism vs Controls	CE_sum	9	CE_metals_cat	0.5182627869758959	Metals
PD + Parkinsonism vs Controls	CE_sum	9	CE_pest_all_cat	0.24473887963195257	Pesticides
PD + Parkinsonism vs Controls	CE_sum	9	CE_sol_ac_cat	0.10244628551795411	Aromatic/chlorinated solvents
PD + Parkinsonism vs Controls	CE_sum	10	CE_minedust_cat	0.5413045650742812	Mineral dust
PD + Parkinsonism vs Controls	CE_sum	10	CE_gasfumes_cat	0.013724524298324103	Gas fumes
PD + Parkinsonism vs Controls	CE_sum	10	CE_metals_cat	0.042397014782943686	Metals
PD + Parkinsonism vs Controls	CE_sum	10	CE_pest_all_cat	0.4025738954472978	Pesticides
PD + Parkinsonism vs Controls	CE_sum	10	CE_sol_ac_cat	3.971529953201744e-10	Aromatic/chlorinated solvents
PD + Parkinsonism vs Controls	CE_sum	11	CE_minedust_cat	0.3310869781673873	Mineral dust
PD + Parkinsonism vs Controls	CE_sum	11	CE_gasfumes_cat	0.007063733734004012	Gas fumes
PD + Parkinsonism vs Controls	CE_sum	11	CE_metals_cat	0.20689980207002978	Metals
PD + Parkinsonism vs Controls	CE_sum	11	CE_pest_all_cat	0.14889749945128666	Pesticides
PD + Parkinsonism vs Controls	CE_sum	11	CE_sol_ac_cat	0.3060519865772924	Aromatic/chlorinated solvents
PD + Parkinsonism vs Controls	CE_sum	12	CE_minedust_cat	0.09656323955362042	Mineral dust
PD + Parkinsonism vs Controls	CE_sum	12	CE_gasfumes_cat	1.7439495256736052e-9	Gas fumes
PD + Parkinsonism vs Controls	CE_sum	12	CE_metals_cat	0.006719575635175201	Metals
PD + Parkinsonism vs Controls	CE_sum	12	CE_pest_all_cat	0.06868639429336551	Pesticides
PD + Parkinsonism vs Controls	CE_sum	12	CE_sol_ac_cat	0.828030788773889	Aromatic/chlorinated solvents
PD + Parkinsonism vs Controls	CE_sum	13	CE_minedust_cat	0.02378989214485779	Mineral dust
PD + Parkinsonism vs Controls	CE_sum	13	CE_gasfumes_cat	0.019153444944334436	Gas fumes
PD + Parkinsonism vs Controls	CE_sum	13	CE_metals_cat	0.1427320290229348	Metals
PD + Parkinsonism vs Controls	CE_sum	13	CE_pest_all_cat	0.7079041654437177	Pesticides
PD + Parkinsonism vs Controls	CE_sum	13	CE_sol_ac_cat	0.1064204684441555	Aromatic/chlorinated solvents
PD + Parkinsonism vs Controls	CE_sum	14	CE_minedust_cat	0.3338438500570071	Mineral dust
PD + Parkinsonism vs Controls	CE_sum	14	CE_gasfumes_cat	0.027901544357599565	Gas fumes
PD + Parkinsonism vs Controls	CE_sum	14	CE_metals_cat	0.14357902696476701	Metals
PD + Parkinsonism vs Controls	CE_sum	14	CE_pest_all_cat	0.3380914192448242	Pesticides
PD + Parkinsonism vs Controls	CE_sum	14	CE_sol_ac_cat	0.156584159375802	Aromatic/chlorinated solvents
PD + Parkinsonism vs Controls	CE_sum	15	CE_minedust_cat	8.559348753582255e-4	Mineral dust
PD + Parkinsonism vs Controls	CE_sum	15	CE_gasfumes_cat	0.3048293061059022	Gas fumes
PD + Parkinsonism vs Controls	CE_sum	15	CE_metals_cat	0.0553904868859552	Metals
PD + Parkinsonism vs Controls	CE_sum	15	CE_pest_all_cat	0.6075034088063249	Pesticides
PD + Parkinsonism vs Controls	CE_sum	15	CE_sol_ac_cat	0.03142086332645972	Aromatic/chlorinated solvents
PD + Parkinsonism vs Controls	CE_sum	16	CE_minedust_cat	0.2023699616034398	Mineral dust
PD + Parkinsonism vs Controls	CE_sum	16	CE_gasfumes_cat	0.4101781763347626	Gas fumes
PD + Parkinsonism vs Controls	CE_sum	16	CE_metals_cat	0.07969510585819967	Metals
PD + Parkinsonism vs Controls	CE_sum	16	CE_pest_all_cat	0.282219278061379	Pesticides
PD + Parkinsonism vs Controls	CE_sum	16	CE_sol_ac_cat	0.025537478142218933	Aromatic/chlorinated solvents
PD + Parkinsonism vs Controls	CE_sum	17	CE_minedust_cat	0.27605718778691174	Mineral dust
PD + Parkinsonism vs Controls	CE_sum	17	CE_gasfumes_cat	0.012496536255314864	Gas fumes
PD + Parkinsonism vs Controls	CE_sum	17	CE_metals_cat	0.31401533968884615	Metals
PD + Parkinsonism vs Controls	CE_sum	17	CE_pest_all_cat	0.39352303761270585	Pesticides
PD + Parkinsonism vs Controls	CE_sum	17	CE_sol_ac_cat	0.003907898656221477	Aromatic/chlorinated solvents
PD + Parkinsonism vs Controls	CE_sum	18	CE_minedust_cat	8.799954293512334e-4	Mineral dust
PD + Parkinsonism vs Controls	CE_sum	18	CE_gasfumes_cat	0.0021164806821759	Gas fumes
PD + Parkinsonism vs Controls	CE_sum	18	CE_metals_cat	0.4348437527089562	Metals
PD + Parkinsonism vs Controls	CE_sum	18	CE_pest_all_cat	0.34027541505291936	Pesticides
PD + Parkinsonism vs Controls	CE_sum	18	CE_sol_ac_cat	0.2218843561265972	Aromatic/chlorinated solvents
PD + Parkinsonism vs Controls	CE_sum	19	CE_minedust_cat	8.160388806032236e-4	Mineral dust
PD + Parkinsonism vs Controls	CE_sum	19	CE_gasfumes_cat	0.0026859074188045305	Gas fumes
PD + Parkinsonism vs Controls	CE_sum	19	CE_metals_cat	0.19262913300054169	Metals
PD + Parkinsonism vs Controls	CE_sum	19	CE_pest_all_cat	0.7098577901960519	Pesticides
PD + Parkinsonism vs Controls	CE_sum	19	CE_sol_ac_cat	0.09401113050399908	Aromatic/chlorinated solvents
PD + Parkinsonism vs Controls	CE_sum	20	CE_minedust_cat	0.029539318018386593	Mineral dust
PD + Parkinsonism vs Controls	CE_sum	20	CE_gasfumes_cat	0.0250664206989092	Gas fumes
PD + Parkinsonism vs Controls	CE_sum	20	CE_metals_cat	0.15851394598746538	Metals
PD + Parkinsonism vs Controls	CE_sum	20	CE_pest_all_cat	0.7824268737657981	Pesticides
PD + Parkinsonism vs Controls	CE_sum	20	CE_sol_ac_cat	0.004453441529440606	Aromatic/chlorinated solvents
PD + Parkinsonism vs Controls	CE_sum	21	CE_minedust_cat	0.11198330332320583	Mineral dust
PD + Parkinsonism vs Controls	CE_sum	21	CE_gasfumes_cat	0.010087438679902678	Gas fumes
PD + Parkinsonism vs Controls	CE_sum	21	CE_metals_cat	0.7086878583276204	Metals
PD + Parkinsonism vs Controls	CE_sum	21	CE_pest_all_cat	0.026328579802660568	Pesticides
PD + Parkinsonism vs Controls	CE_sum	21	CE_sol_ac_cat	0.14291281986661056	Aromatic/chlorinated solvents
PD + Parkinsonism vs Controls	CE_sum	22	CE_minedust_cat	0.04437062628391956	Mineral dust
PD + Parkinsonism vs Controls	CE_sum	22	CE_gasfumes_cat	0.008943824874406613	Gas fumes
PD + Parkinsonism vs Controls	CE_sum	22	CE_metals_cat	0.03364049322498556	Metals
PD + Parkinsonism vs Controls	CE_sum	22	CE_pest_all_cat	0.7240795937011009	Pesticides
PD + Parkinsonism vs Controls	CE_sum	22	CE_sol_ac_cat	0.18896546191558677	Aromatic/chlorinated solvents
PD + Parkinsonism vs Controls	CE_sum	23	CE_minedust_cat	0.03363084166060446	Mineral dust
PD + Parkinsonism vs Controls	CE_sum	23	CE_gasfumes_cat	0.003851046381930377	Gas fumes
PD + Parkinsonism vs Controls	CE_sum	23	CE_metals_cat	0.10632870781134145	Metals
PD + Parkinsonism vs Controls	CE_sum	23	CE_pest_all_cat	0.8127041442729461	Pesticides
PD + Parkinsonism vs Controls	CE_sum	23	CE_sol_ac_cat	0.04348525987317773	Aromatic/chlorinated solvents
PD + Parkinsonism vs Controls	CE_sum	24	CE_minedust_cat	0.03251963138072228	Mineral dust
PD + Parkinsonism vs Controls	CE_sum	24	CE_gasfumes_cat	0.4167946820589302	Gas fumes
PD + Parkinsonism vs Controls	CE_sum	24	CE_metals_cat	0.0013641065399110262	Metals
PD + Parkinsonism vs Controls	CE_sum	24	CE_pest_all_cat	0.09967587776587926	Pesticides
PD + Parkinsonism vs Controls	CE_sum	24	CE_sol_ac_cat	0.4496457022545569	Aromatic/chlorinated solvents
PD + Parkinsonism vs Controls	CE_sum	25	CE_minedust_cat	0.17782127948808307	Mineral dust
PD + Parkinsonism vs Controls	CE_sum	25	CE_gasfumes_cat	0.10480915383288929	Gas fumes
PD + Parkinsonism vs Controls	CE_sum	25	CE_metals_cat	0.1244899458560994	Metals
PD + Parkinsonism vs Controls	CE_sum	25	CE_pest_all_cat	0.5005832454293502	Pesticides
PD + Parkinsonism vs Controls	CE_sum	25	CE_sol_ac_cat	0.09229637539357805	Aromatic/chlorinated solvents
PD + Parkinsonism vs Controls	CE_sum	26	CE_minedust_cat	0.01003830996285144	Mineral dust
PD + Parkinsonism vs Controls	CE_sum	26	CE_gasfumes_cat	0.0042068371054383765	Gas fumes
PD + Parkinsonism vs Controls	CE_sum	26	CE_metals_cat	0.25695737072947566	Metals
PD + Parkinsonism vs Controls	CE_sum	26	CE_pest_all_cat	0.7270673266518413	Pesticides
PD + Parkinsonism vs Controls	CE_sum	26	CE_sol_ac_cat	0.0017301555503934501	Aromatic/chlorinated solvents
PD + Parkinsonism vs Controls	CE_sum	27	CE_minedust_cat	1.5906829138605223e-4	Mineral dust
PD + Parkinsonism vs Controls	CE_sum	27	CE_gasfumes_cat	6.766888428510699e-4	Gas fumes
PD + Parkinsonism vs Controls	CE_sum	27	CE_metals_cat	0.18187584237015567	Metals
PD + Parkinsonism vs Controls	CE_sum	27	CE_pest_all_cat	0.489368989567363	Pesticides
PD + Parkinsonism vs Controls	CE_sum	27	CE_sol_ac_cat	0.32791941092824417	Aromatic/chlorinated solvents
PD + Parkinsonism vs Controls	CE_sum	28	CE_minedust_cat	0.1980524044052889	Mineral dust
PD + Parkinsonism vs Controls	CE_sum	28	CE_gasfumes_cat	0.11198602292202753	Gas fumes
PD + Parkinsonism vs Controls	CE_sum	28	CE_metals_cat	0.23457590510670434	Metals
PD + Parkinsonism vs Controls	CE_sum	28	CE_pest_all_cat	0.39565999425677056	Pesticides
PD + Parkinsonism vs Controls	CE_sum	28	CE_sol_ac_cat	0.059725673309208235	Aromatic/chlorinated solvents
PD + Parkinsonism vs Controls	CE_sum	29	CE_minedust_cat	0.15144524775316184	Mineral dust
PD + Parkinsonism vs Controls	CE_sum	29	CE_gasfumes_cat	0.031157136550438252	Gas fumes
PD + Parkinsonism vs Controls	CE_sum	29	CE_metals_cat	0.2920656548561998	Metals
PD + Parkinsonism vs Controls	CE_sum	29	CE_pest_all_cat	0.019187497163380644	Pesticides
PD + Parkinsonism vs Controls	CE_sum	29	CE_sol_ac_cat	0.5061444636768191	Aromatic/chlorinated solvents
PD + Parkinsonism vs Controls	CE_sum	30	CE_minedust_cat	0.2199362427282476	Mineral dust
PD + Parkinsonism vs Controls	CE_sum	30	CE_gasfumes_cat	0.048901123090461886	Gas fumes
PD + Parkinsonism vs Controls	CE_sum	30	CE_metals_cat	0.04739457499738634	Metals
PD + Parkinsonism vs Controls	CE_sum	30	CE_pest_all_cat	0.3952075998540284	Pesticides
PD + Parkinsonism vs Controls	CE_sum	30	CE_sol_ac_cat	0.28856045932987556	Aromatic/chlorinated solvents
PD + Parkinsonism vs Controls	CE_sum	31	CE_minedust_cat	0.07425281762478457	Mineral dust
PD + Parkinsonism vs Controls	CE_sum	31	CE_gasfumes_cat	0.003952267971708972	Gas fumes
PD + Parkinsonism vs Controls	CE_sum	31	CE_metals_cat	0.03594193430211741	Metals
PD + Parkinsonism vs Controls	CE_sum	31	CE_pest_all_cat	0.32969642520327525	Pesticides
PD + Parkinsonism vs Controls	CE_sum	31	CE_sol_ac_cat	0.5561565548981138	Aromatic/chlorinated solvents
PD + Parkinsonism vs Controls	CE_sum	32	CE_minedust_cat	0.018864494385090774	Mineral dust
PD + Parkinsonism vs Controls	CE_sum	32	CE_gasfumes_cat	5.410736207890507e-5	Gas fumes
PD + Parkinsonism vs Controls	CE_sum	32	CE_metals_cat	0.7125471493873469	Metals
PD + Parkinsonism vs Controls	CE_sum	32	CE_pest_all_cat	0.19871078893285854	Pesticides
PD + Parkinsonism vs Controls	CE_sum	32	CE_sol_ac_cat	0.06982345993262465	Aromatic/chlorinated solvents
PD + Parkinsonism vs Controls	CE_sum	33	CE_minedust_cat	0.010342439135365648	Mineral dust
PD + Parkinsonism vs Controls	CE_sum	33	CE_gasfumes_cat	1.0602824813224628e-10	Gas fumes
PD + Parkinsonism vs Controls	CE_sum	33	CE_metals_cat	0.36814252282178583	Metals
PD + Parkinsonism vs Controls	CE_sum	33	CE_pest_all_cat	0.4652222991458067	Pesticides
PD + Parkinsonism vs Controls	CE_sum	33	CE_sol_ac_cat	0.15629273879101416	Aromatic/chlorinated solvents
PD + Parkinsonism vs Controls	CE_sum	34	CE_minedust_cat	0.009991955184938317	Mineral dust
PD + Parkinsonism vs Controls	CE_sum	34	CE_gasfumes_cat	0.01296503505124765	Gas fumes
PD + Parkinsonism vs Controls	CE_sum	34	CE_metals_cat	0.09810640330535775	Metals
PD + Parkinsonism vs Controls	CE_sum	34	CE_pest_all_cat	0.8451678775442314	Pesticides
PD + Parkinsonism vs Controls	CE_sum	34	CE_sol_ac_cat	0.033768728914224624	Aromatic/chlorinated solvents
PD + Parkinsonism vs Controls	CE_sum	35	CE_minedust_cat	0.16000008638027904	Mineral dust
PD + Parkinsonism vs Controls	CE_sum	35	CE_gasfumes_cat	0.09117432226782535	Gas fumes
PD + Parkinsonism vs Controls	CE_sum	35	CE_metals_cat	0.07755146318913672	Metals
PD + Parkinsonism vs Controls	CE_sum	35	CE_pest_all_cat	0.6309978319536351	Pesticides
PD + Parkinsonism vs Controls	CE_sum	35	CE_sol_ac_cat	0.04027629620912355	Aromatic/chlorinated solvents
PD + Parkinsonism vs Controls	CE_sum	36	CE_minedust_cat	0.038313762276932645	Mineral dust
PD + Parkinsonism vs Controls	CE_sum	36	CE_gasfumes_cat	0.014500801981049456	Gas fumes
PD + Parkinsonism vs Controls	CE_sum	36	CE_metals_cat	0.11067498207250591	Metals
PD + Parkinsonism vs Controls	CE_sum	36	CE_pest_all_cat	0.7537842266941153	Pesticides
PD + Parkinsonism vs Controls	CE_sum	36	CE_sol_ac_cat	0.08272622697539661	Aromatic/chlorinated solvents
PD + Parkinsonism vs Controls	CE_sum	37	CE_minedust_cat	0.10272566910952745	Mineral dust
PD + Parkinsonism vs Controls	CE_sum	37	CE_gasfumes_cat	0.010305987226262501	Gas fumes
PD + Parkinsonism vs Controls	CE_sum	37	CE_metals_cat	0.31673438825542277	Metals
PD + Parkinsonism vs Controls	CE_sum	37	CE_pest_all_cat	0.5653904310736695	Pesticides
PD + Parkinsonism vs Controls	CE_sum	37	CE_sol_ac_cat	0.0048435243351179075	Aromatic/chlorinated solvents
PD + Parkinsonism vs Controls	CE_sum	38	CE_minedust_cat	0.6742835860239664	Mineral dust
PD + Parkinsonism vs Controls	CE_sum	38	CE_gasfumes_cat	8.699497052488469e-4	Gas fumes
PD + Parkinsonism vs Controls	CE_sum	38	CE_metals_cat	0.2389718400997537	Metals
PD + Parkinsonism vs Controls	CE_sum	38	CE_pest_all_cat	0.04770158583991742	Pesticides
PD + Parkinsonism vs Controls	CE_sum	38	CE_sol_ac_cat	0.038173038331113414	Aromatic/chlorinated solvents
PD + Parkinsonism vs Controls	CE_sum	39	CE_minedust_cat	1.2244251625558086e-9	Mineral dust
PD + Parkinsonism vs Controls	CE_sum	39	CE_gasfumes_cat	0.016234552323974152	Gas fumes
PD + Parkinsonism vs Controls	CE_sum	39	CE_metals_cat	0.02148635169225054	Metals
PD + Parkinsonism vs Controls	CE_sum	39	CE_pest_all_cat	0.7371279593184676	Pesticides
PD + Parkinsonism vs Controls	CE_sum	39	CE_sol_ac_cat	0.2251511354408825	Aromatic/chlorinated solvents
PD + Parkinsonism vs Controls	CE_sum	40	CE_minedust_cat	0.008364967970131762	Mineral dust
PD + Parkinsonism vs Controls	CE_sum	40	CE_gasfumes_cat	0.05353752113434012	Gas fumes
PD + Parkinsonism vs Controls	CE_sum	40	CE_metals_cat	0.04589124256763642	Metals
PD + Parkinsonism vs Controls	CE_sum	40	CE_pest_all_cat	0.09316964550511987	Pesticides
PD + Parkinsonism vs Controls	CE_sum	40	CE_sol_ac_cat	0.7990366228227718	Aromatic/chlorinated solvents
PD + Parkinsonism vs Controls	CE_sum	41	CE_minedust_cat	0.12191565991925393	Mineral dust
PD + Parkinsonism vs Controls	CE_sum	41	CE_gasfumes_cat	0.19277344038156552	Gas fumes
PD + Parkinsonism vs Controls	CE_sum	41	CE_metals_cat	0.21487244513392717	Metals
PD + Parkinsonism vs Controls	CE_sum	41	CE_pest_all_cat	0.46521515559173027	Pesticides
PD + Parkinsonism vs Controls	CE_sum	41	CE_sol_ac_cat	0.005223298973523218	Aromatic/chlorinated solvents
PD + Parkinsonism vs Controls	CE_sum	42	CE_minedust_cat	0.14273961312107203	Mineral dust
PD + Parkinsonism vs Controls	CE_sum	42	CE_gasfumes_cat	0.06620094176140047	Gas fumes
PD + Parkinsonism vs Controls	CE_sum	42	CE_metals_cat	0.10021456578812309	Metals
PD + Parkinsonism vs Controls	CE_sum	42	CE_pest_all_cat	0.683658517177244	Pesticides
PD + Parkinsonism vs Controls	CE_sum	42	CE_sol_ac_cat	0.007186362152159972	Aromatic/chlorinated solvents
PD + Parkinsonism vs Controls	CE_sum	43	CE_minedust_cat	0.16348098394115915	Mineral dust
PD + Parkinsonism vs Controls	CE_sum	43	CE_gasfumes_cat	0.1435595571577233	Gas fumes
PD + Parkinsonism vs Controls	CE_sum	43	CE_metals_cat	0.019524324987888853	Metals
PD + Parkinsonism vs Controls	CE_sum	43	CE_pest_all_cat	0.5312948496270296	Pesticides
PD + Parkinsonism vs Controls	CE_sum	43	CE_sol_ac_cat	0.14214028428619896	Aromatic/chlorinated solvents
PD + Parkinsonism vs Controls	CE_sum	44	CE_minedust_cat	0.011898527738440511	Mineral dust
PD + Parkinsonism vs Controls	CE_sum	44	CE_gasfumes_cat	0.010440645377687725	Gas fumes
PD + Parkinsonism vs Controls	CE_sum	44	CE_metals_cat	0.26660254847884207	Metals
PD + Parkinsonism vs Controls	CE_sum	44	CE_pest_all_cat	0.6565795836360084	Pesticides
PD + Parkinsonism vs Controls	CE_sum	44	CE_sol_ac_cat	0.05447869476902082	Aromatic/chlorinated solvents
PD + Parkinsonism vs Controls	CE_sum	45	CE_minedust_cat	0.02811631162358562	Mineral dust
PD + Parkinsonism vs Controls	CE_sum	45	CE_gasfumes_cat	0.04016151221448977	Gas fumes
PD + Parkinsonism vs Controls	CE_sum	45	CE_metals_cat	0.843820716335346	Metals
PD + Parkinsonism vs Controls	CE_sum	45	CE_pest_all_cat	0.045345174482250554	Pesticides
PD + Parkinsonism vs Controls	CE_sum	45	CE_sol_ac_cat	0.04255628534432816	Aromatic/chlorinated solvents
PD + Parkinsonism vs Controls	CE_sum	46	CE_minedust_cat	3.313455828617465e-9	Mineral dust
PD + Parkinsonism vs Controls	CE_sum	46	CE_gasfumes_cat	0.009592732908152806	Gas fumes
PD + Parkinsonism vs Controls	CE_sum	46	CE_metals_cat	0.6809060812649679	Metals
PD + Parkinsonism vs Controls	CE_sum	46	CE_pest_all_cat	0.22104939544622654	Pesticides
PD + Parkinsonism vs Controls	CE_sum	46	CE_sol_ac_cat	0.08845178706719674	Aromatic/chlorinated solvents
PD + Parkinsonism vs Controls	CE_sum	47	CE_minedust_cat	0.0441172594930098	Mineral dust
PD + Parkinsonism vs Controls	CE_sum	47	CE_gasfumes_cat	0.06466924165886331	Gas fumes
PD + Parkinsonism vs Controls	CE_sum	47	CE_metals_cat	0.08191849450961372	Metals
PD + Parkinsonism vs Controls	CE_sum	47	CE_pest_all_cat	0.4713668262334817	Pesticides
PD + Parkinsonism vs Controls	CE_sum	47	CE_sol_ac_cat	0.33792817810503095	Aromatic/chlorinated solvents
PD + Parkinsonism vs Controls	CE_sum	48	CE_minedust_cat	0.12954205081739212	Mineral dust
PD + Parkinsonism vs Controls	CE_sum	48	CE_gasfumes_cat	0.28787127655075206	Gas fumes
PD + Parkinsonism vs Controls	CE_sum	48	CE_metals_cat	0.27661530704282966	Metals
PD + Parkinsonism vs Controls	CE_sum	48	CE_pest_all_cat	0.29602656686855916	Pesticides
PD + Parkinsonism vs Controls	CE_sum	48	CE_sol_ac_cat	0.009944798720466582	Aromatic/chlorinated solvents
PD + Parkinsonism vs Controls	CE_sum	49	CE_minedust_cat	0.016859059561782925	Mineral dust
PD + Parkinsonism vs Controls	CE_sum	49	CE_gasfumes_cat	0.003990041466663289	Gas fumes
PD + Parkinsonism vs Controls	CE_sum	49	CE_metals_cat	0.2792332699063269	Metals
PD + Parkinsonism vs Controls	CE_sum	49	CE_pest_all_cat	0.4281573507754709	Pesticides
PD + Parkinsonism vs Controls	CE_sum	49	CE_sol_ac_cat	0.2717602782897562	Aromatic/chlorinated solvents
PD + Parkinsonism vs Controls	CE_sum	50	CE_minedust_cat	0.17262551346170132	Mineral dust
PD + Parkinsonism vs Controls	CE_sum	50	CE_gasfumes_cat	0.05826421952611759	Gas fumes
PD + Parkinsonism vs Controls	CE_sum	50	CE_metals_cat	0.5401181004844314	Metals
PD + Parkinsonism vs Controls	CE_sum	50	CE_pest_all_cat	0.17104554250215295	Pesticides
PD + Parkinsonism vs Controls	CE_sum	50	CE_sol_ac_cat	0.05794662402559674	Aromatic/chlorinated solvents
PD + Parkinsonism vs Controls	CE_sum	51	CE_minedust_cat	0.06723454873793831	Mineral dust
PD + Parkinsonism vs Controls	CE_sum	51	CE_gasfumes_cat	0.023179554436467582	Gas fumes
PD + Parkinsonism vs Controls	CE_sum	51	CE_metals_cat	0.1569338701271829	Metals
PD + Parkinsonism vs Controls	CE_sum	51	CE_pest_all_cat	0.40309481435909117	Pesticides
PD + Parkinsonism vs Controls	CE_sum	51	CE_sol_ac_cat	0.3495572123393199	Aromatic/chlorinated solvents
PD + Parkinsonism vs Controls	CE_sum	52	CE_minedust_cat	0.06458030713433405	Mineral dust
PD + Parkinsonism vs Controls	CE_sum	52	CE_gasfumes_cat	5.691837725122396e-9	Gas fumes
PD + Parkinsonism vs Controls	CE_sum	52	CE_metals_cat	0.2867331186435069	Metals
PD + Parkinsonism vs Controls	CE_sum	52	CE_pest_all_cat	0.47765171084812685	Pesticides
PD + Parkinsonism vs Controls	CE_sum	52	CE_sol_ac_cat	0.17103485768219434	Aromatic/chlorinated solvents
PD + Parkinsonism vs Controls	CE_sum	53	CE_minedust_cat	0.15011778780438237	Mineral dust
PD + Parkinsonism vs Controls	CE_sum	53	CE_gasfumes_cat	0.08658522161601967	Gas fumes
PD + Parkinsonism vs Controls	CE_sum	53	CE_metals_cat	0.06574977476409102	Metals
PD + Parkinsonism vs Controls	CE_sum	53	CE_pest_all_cat	0.6442054688091315	Pesticides
PD + Parkinsonism vs Controls	CE_sum	53	CE_sol_ac_cat	0.05334174700637533	Aromatic/chlorinated solvents
PD + Parkinsonism vs Controls	CE_sum	54	CE_minedust_cat	0.3220197238857131	Mineral dust
PD + Parkinsonism vs Controls	CE_sum	54	CE_gasfumes_cat	0.08412879754846321	Gas fumes
PD + Parkinsonism vs Controls	CE_sum	54	CE_metals_cat	0.15666650953161368	Metals
PD + Parkinsonism vs Controls	CE_sum	54	CE_pest_all_cat	0.3222619958524586	Pesticides
PD + Parkinsonism vs Controls	CE_sum	54	CE_sol_ac_cat	0.1149229731817515	Aromatic/chlorinated solvents
PD + Parkinsonism vs Controls	CE_sum	55	CE_minedust_cat	0.23270194609282116	Mineral dust
PD + Parkinsonism vs Controls	CE_sum	55	CE_gasfumes_cat	0.07682393662127752	Gas fumes
PD + Parkinsonism vs Controls	CE_sum	55	CE_metals_cat	1.2823926948121254e-4	Metals
PD + Parkinsonism vs Controls	CE_sum	55	CE_pest_all_cat	0.6903458761276756	Pesticides
PD + Parkinsonism vs Controls	CE_sum	55	CE_sol_ac_cat	1.888744872971096e-9	Aromatic/chlorinated solvents
PD + Parkinsonism vs Controls	CE_sum	56	CE_minedust_cat	3.5613805909559973e-9	Mineral dust
PD + Parkinsonism vs Controls	CE_sum	56	CE_gasfumes_cat	2.458773818291441e-10	Gas fumes
PD + Parkinsonism vs Controls	CE_sum	56	CE_metals_cat	0.07683443899690182	Metals
PD + Parkinsonism vs Controls	CE_sum	56	CE_pest_all_cat	0.296539396884718	Pesticides
PD + Parkinsonism vs Controls	CE_sum	56	CE_sol_ac_cat	0.6266261603111223	Aromatic/chlorinated solvents
PD + Parkinsonism vs Controls	CE_sum	57	CE_minedust_cat	0.08851968537182611	Mineral dust
PD + Parkinsonism vs Controls	CE_sum	57	CE_gasfumes_cat	0.05456797493354612	Gas fumes
PD + Parkinsonism vs Controls	CE_sum	57	CE_metals_cat	0.43369802106669225	Metals
PD + Parkinsonism vs Controls	CE_sum	57	CE_pest_all_cat	0.03462305583191284	Pesticides
PD + Parkinsonism vs Controls	CE_sum	57	CE_sol_ac_cat	0.3885912627960233	Aromatic/chlorinated solvents
PD + Parkinsonism vs Controls	CE_sum	58	CE_minedust_cat	0.008453716094456967	Mineral dust
PD + Parkinsonism vs Controls	CE_sum	58	CE_gasfumes_cat	0.16588674357622066	Gas fumes
PD + Parkinsonism vs Controls	CE_sum	58	CE_metals_cat	0.218574323884944	Metals
PD + Parkinsonism vs Controls	CE_sum	58	CE_pest_all_cat	0.45410005797554476	Pesticides
PD + Parkinsonism vs Controls	CE_sum	58	CE_sol_ac_cat	0.15298515846883326	Aromatic/chlorinated solvents
PD + Parkinsonism vs Controls	CE_sum	59	CE_minedust_cat	7.2691352938179e-10	Mineral dust
PD + Parkinsonism vs Controls	CE_sum	59	CE_gasfumes_cat	0.036855631555834545	Gas fumes
PD + Parkinsonism vs Controls	CE_sum	59	CE_metals_cat	0.2991834574455872	Metals
PD + Parkinsonism vs Controls	CE_sum	59	CE_pest_all_cat	0.36070471026326284	Pesticides
PD + Parkinsonism vs Controls	CE_sum	59	CE_sol_ac_cat	0.303256200008402	Aromatic/chlorinated solvents
PD + Parkinsonism vs Controls	CE_sum	60	CE_minedust_cat	4.11750561500464e-9	Mineral dust
PD + Parkinsonism vs Controls	CE_sum	60	CE_gasfumes_cat	0.01618829504009866	Gas fumes
PD + Parkinsonism vs Controls	CE_sum	60	CE_metals_cat	0.04056346746693528	Metals
PD + Parkinsonism vs Controls	CE_sum	60	CE_pest_all_cat	0.4740655835768129	Pesticides
PD + Parkinsonism vs Controls	CE_sum	60	CE_sol_ac_cat	0.46918264979864777	Aromatic/chlorinated solvents
PD + Parkinsonism vs Controls	CE_sum	61	CE_minedust_cat	0.002492310445560261	Mineral dust
PD + Parkinsonism vs Controls	CE_sum	61	CE_gasfumes_cat	0.06696152835053734	Gas fumes
PD + Parkinsonism vs Controls	CE_sum	61	CE_metals_cat	0.09887777229405087	Metals
PD + Parkinsonism vs Controls	CE_sum	61	CE_pest_all_cat	0.7355350664746519	Pesticides
PD + Parkinsonism vs Controls	CE_sum	61	CE_sol_ac_cat	0.09613332243519979	Aromatic/chlorinated solvents
PD + Parkinsonism vs Controls	CE_sum	62	CE_minedust_cat	0.17857723259890632	Mineral dust
PD + Parkinsonism vs Controls	CE_sum	62	CE_gasfumes_cat	0.006688327530993564	Gas fumes
PD + Parkinsonism vs Controls	CE_sum	62	CE_metals_cat	0.06134166313608397	Metals
PD + Parkinsonism vs Controls	CE_sum	62	CE_pest_all_cat	0.7392260252013115	Pesticides
PD + Parkinsonism vs Controls	CE_sum	62	CE_sol_ac_cat	0.014166751532703773	Aromatic/chlorinated solvents
PD + Parkinsonism vs Controls	CE_sum	63	CE_minedust_cat	0.0013636615167235706	Mineral dust
PD + Parkinsonism vs Controls	CE_sum	63	CE_gasfumes_cat	0.0010468462723048457	Gas fumes
PD + Parkinsonism vs Controls	CE_sum	63	CE_metals_cat	0.390112864955554	Metals
PD + Parkinsonism vs Controls	CE_sum	63	CE_pest_all_cat	0.36117632684135714	Pesticides
PD + Parkinsonism vs Controls	CE_sum	63	CE_sol_ac_cat	0.2463003004140607	Aromatic/chlorinated solvents
PD + Parkinsonism vs Controls	CE_sum	64	CE_minedust_cat	0.007195014233199972	Mineral dust
PD + Parkinsonism vs Controls	CE_sum	64	CE_gasfumes_cat	0.0030523703758984447	Gas fumes
PD + Parkinsonism vs Controls	CE_sum	64	CE_metals_cat	0.39235184752602625	Metals
PD + Parkinsonism vs Controls	CE_sum	64	CE_pest_all_cat	0.46497509797484887	Pesticides
PD + Parkinsonism vs Controls	CE_sum	64	CE_sol_ac_cat	0.1324256698900259	Aromatic/chlorinated solvents
PD + Parkinsonism vs Controls	CE_sum	65	CE_minedust_cat	2.4988054045604227e-9	Mineral dust
PD + Parkinsonism vs Controls	CE_sum	65	CE_gasfumes_cat	0.002158675390761225	Gas fumes
PD + Parkinsonism vs Controls	CE_sum	65	CE_metals_cat	0.003435904628872651	Metals
PD + Parkinsonism vs Controls	CE_sum	65	CE_pest_all_cat	0.7986077741388471	Pesticides
PD + Parkinsonism vs Controls	CE_sum	65	CE_sol_ac_cat	0.19579764334271368	Aromatic/chlorinated solvents
PD + Parkinsonism vs Controls	CE_sum	66	CE_minedust_cat	0.33214582705167023	Mineral dust
PD + Parkinsonism vs Controls	CE_sum	66	CE_gasfumes_cat	0.0949543605909305	Gas fumes
PD + Parkinsonism vs Controls	CE_sum	66	CE_metals_cat	0.1093618771604608	Metals
PD + Parkinsonism vs Controls	CE_sum	66	CE_pest_all_cat	0.3670482809623282	Pesticides
PD + Parkinsonism vs Controls	CE_sum	66	CE_sol_ac_cat	0.09648965423461038	Aromatic/chlorinated solvents
PD + Parkinsonism vs Controls	CE_sum	67	CE_minedust_cat	0.05345251664207079	Mineral dust
PD + Parkinsonism vs Controls	CE_sum	67	CE_gasfumes_cat	7.041062228564105e-10	Gas fumes
PD + Parkinsonism vs Controls	CE_sum	67	CE_metals_cat	0.05581208566854831	Metals
PD + Parkinsonism vs Controls	CE_sum	67	CE_pest_all_cat	0.8907353959875719	Pesticides
PD + Parkinsonism vs Controls	CE_sum	67	CE_sol_ac_cat	9.977028646910607e-10	Aromatic/chlorinated solvents
PD + Parkinsonism vs Controls	CE_sum	68	CE_minedust_cat	4.9775455422044407e-8	Mineral dust
PD + Parkinsonism vs Controls	CE_sum	68	CE_gasfumes_cat	0.13617678028467056	Gas fumes
PD + Parkinsonism vs Controls	CE_sum	68	CE_metals_cat	0.005747397629182352	Metals
PD + Parkinsonism vs Controls	CE_sum	68	CE_pest_all_cat	0.7217475929830793	Pesticides
PD + Parkinsonism vs Controls	CE_sum	68	CE_sol_ac_cat	0.13632817932761257	Aromatic/chlorinated solvents
PD + Parkinsonism vs Controls	CE_sum	69	CE_minedust_cat	0.20931398208889165	Mineral dust
PD + Parkinsonism vs Controls	CE_sum	69	CE_gasfumes_cat	0.00670916834140839	Gas fumes
PD + Parkinsonism vs Controls	CE_sum	69	CE_metals_cat	0.13594562785426742	Metals
PD + Parkinsonism vs Controls	CE_sum	69	CE_pest_all_cat	0.619380509054022	Pesticides
PD + Parkinsonism vs Controls	CE_sum	69	CE_sol_ac_cat	0.02865071266141071	Aromatic/chlorinated solvents
PD + Parkinsonism vs Controls	CE_sum	70	CE_minedust_cat	0.04320351760555273	Mineral dust
PD + Parkinsonism vs Controls	CE_sum	70	CE_gasfumes_cat	0.06129483676671833	Gas fumes
PD + Parkinsonism vs Controls	CE_sum	70	CE_metals_cat	0.04431965949283178	Metals
PD + Parkinsonism vs Controls	CE_sum	70	CE_pest_all_cat	0.7234694469541515	Pesticides
PD + Parkinsonism vs Controls	CE_sum	70	CE_sol_ac_cat	0.12771253918074577	Aromatic/chlorinated solvents
PD + Parkinsonism vs Controls	CE_sum	71	CE_minedust_cat	0.36263928231299647	Mineral dust
PD + Parkinsonism vs Controls	CE_sum	71	CE_gasfumes_cat	0.16984757556330535	Gas fumes
PD + Parkinsonism vs Controls	CE_sum	71	CE_metals_cat	0.28809835276393975	Metals
PD + Parkinsonism vs Controls	CE_sum	71	CE_pest_all_cat	0.12476430851887642	Pesticides
PD + Parkinsonism vs Controls	CE_sum	71	CE_sol_ac_cat	0.05465048084088188	Aromatic/chlorinated solvents
PD + Parkinsonism vs Controls	CE_sum	72	CE_minedust_cat	0.008539123511808031	Mineral dust
PD + Parkinsonism vs Controls	CE_sum	72	CE_gasfumes_cat	0.0687889283955498	Gas fumes
PD + Parkinsonism vs Controls	CE_sum	72	CE_metals_cat	0.35127960619063725	Metals
PD + Parkinsonism vs Controls	CE_sum	72	CE_pest_all_cat	0.2369625665477907	Pesticides
PD + Parkinsonism vs Controls	CE_sum	72	CE_sol_ac_cat	0.33442977535421436	Aromatic/chlorinated solvents
PD + Parkinsonism vs Controls	CE_sum	73	CE_minedust_cat	0.1794200179199239	Mineral dust
PD + Parkinsonism vs Controls	CE_sum	73	CE_gasfumes_cat	0.17389563553173115	Gas fumes
PD + Parkinsonism vs Controls	CE_sum	73	CE_metals_cat	0.14017820739962727	Metals
PD + Parkinsonism vs Controls	CE_sum	73	CE_pest_all_cat	0.39122933363678897	Pesticides
PD + Parkinsonism vs Controls	CE_sum	73	CE_sol_ac_cat	0.11527680551192873	Aromatic/chlorinated solvents
PD + Parkinsonism vs Controls	CE_sum	74	CE_minedust_cat	4.6327336499740383e-10	Mineral dust
PD + Parkinsonism vs Controls	CE_sum	74	CE_gasfumes_cat	0.14782354349563812	Gas fumes
PD + Parkinsonism vs Controls	CE_sum	74	CE_metals_cat	0.07424744810246756	Metals
PD + Parkinsonism vs Controls	CE_sum	74	CE_pest_all_cat	0.41275010029458165	Pesticides
PD + Parkinsonism vs Controls	CE_sum	74	CE_sol_ac_cat	0.36517890764403915	Aromatic/chlorinated solvents
PD + Parkinsonism vs Controls	CE_sum	75	CE_minedust_cat	0.012151005478917532	Mineral dust
PD + Parkinsonism vs Controls	CE_sum	75	CE_gasfumes_cat	0.003716566968046882	Gas fumes
PD + Parkinsonism vs Controls	CE_sum	75	CE_metals_cat	0.14909731332898088	Metals
PD + Parkinsonism vs Controls	CE_sum	75	CE_pest_all_cat	0.8018578363736064	Pesticides
PD + Parkinsonism vs Controls	CE_sum	75	CE_sol_ac_cat	0.033177277850448425	Aromatic/chlorinated solvents
PD + Parkinsonism vs Controls	CE_sum	76	CE_minedust_cat	0.2048908836143394	Mineral dust
PD + Parkinsonism vs Controls	CE_sum	76	CE_gasfumes_cat	0.3284839135672825	Gas fumes
PD + Parkinsonism vs Controls	CE_sum	76	CE_metals_cat	0.24482221282052713	Metals
PD + Parkinsonism vs Controls	CE_sum	76	CE_pest_all_cat	0.042839318472168195	Pesticides
PD + Parkinsonism vs Controls	CE_sum	76	CE_sol_ac_cat	0.17896367152568257	Aromatic/chlorinated solvents
PD + Parkinsonism vs Controls	CE_sum	77	CE_minedust_cat	0.35873889739612336	Mineral dust
PD + Parkinsonism vs Controls	CE_sum	77	CE_gasfumes_cat	0.07967314969861095	Gas fumes
PD + Parkinsonism vs Controls	CE_sum	77	CE_metals_cat	0.10389760220281441	Metals
PD + Parkinsonism vs Controls	CE_sum	77	CE_pest_all_cat	0.2452607325651062	Pesticides
PD + Parkinsonism vs Controls	CE_sum	77	CE_sol_ac_cat	0.2124296181373448	Aromatic/chlorinated solvents
PD + Parkinsonism vs Controls	CE_sum	78	CE_minedust_cat	0.02583499606359021	Mineral dust
PD + Parkinsonism vs Controls	CE_sum	78	CE_gasfumes_cat	0.02991086218531599	Gas fumes
PD + Parkinsonism vs Controls	CE_sum	78	CE_metals_cat	0.019314077180318294	Metals
PD + Parkinsonism vs Controls	CE_sum	78	CE_pest_all_cat	0.7791235178486082	Pesticides
PD + Parkinsonism vs Controls	CE_sum	78	CE_sol_ac_cat	0.1458165467221674	Aromatic/chlorinated solvents
PD + Parkinsonism vs Controls	CE_sum	79	CE_minedust_cat	0.0048633322618559715	Mineral dust
PD + Parkinsonism vs Controls	CE_sum	79	CE_gasfumes_cat	0.02685689303711422	Gas fumes
PD + Parkinsonism vs Controls	CE_sum	79	CE_metals_cat	0.033007990861855685	Metals
PD + Parkinsonism vs Controls	CE_sum	79	CE_pest_all_cat	0.8735328751375679	Pesticides
PD + Parkinsonism vs Controls	CE_sum	79	CE_sol_ac_cat	0.06173890870160649	Aromatic/chlorinated solvents
PD + Parkinsonism vs Controls	CE_sum	80	CE_minedust_cat	2.771946868463016e-8	Mineral dust
PD + Parkinsonism vs Controls	CE_sum	80	CE_gasfumes_cat	0.08157933224604035	Gas fumes
PD + Parkinsonism vs Controls	CE_sum	80	CE_metals_cat	2.578428700680967e-4	Metals
PD + Parkinsonism vs Controls	CE_sum	80	CE_pest_all_cat	0.04033530813387767	Pesticides
PD + Parkinsonism vs Controls	CE_sum	80	CE_sol_ac_cat	0.8778274890305453	Aromatic/chlorinated solvents
PD + Parkinsonism vs Controls	CE_sum	81	CE_minedust_cat	0.14470637416401688	Mineral dust
PD + Parkinsonism vs Controls	CE_sum	81	CE_gasfumes_cat	0.14184749609241698	Gas fumes
PD + Parkinsonism vs Controls	CE_sum	81	CE_metals_cat	0.20296435870443463	Metals
PD + Parkinsonism vs Controls	CE_sum	81	CE_pest_all_cat	0.47287870315288344	Pesticides
PD + Parkinsonism vs Controls	CE_sum	81	CE_sol_ac_cat	0.03760306788624824	Aromatic/chlorinated solvents
PD + Parkinsonism vs Controls	CE_sum	82	CE_minedust_cat	0.08985305789895065	Mineral dust
PD + Parkinsonism vs Controls	CE_sum	82	CE_gasfumes_cat	0.23644018003705236	Gas fumes
PD + Parkinsonism vs Controls	CE_sum	82	CE_metals_cat	0.45213110895571534	Metals
PD + Parkinsonism vs Controls	CE_sum	82	CE_pest_all_cat	2.7027944251295597e-4	Pesticides
PD + Parkinsonism vs Controls	CE_sum	82	CE_sol_ac_cat	0.2213053736657686	Aromatic/chlorinated solvents
PD + Parkinsonism vs Controls	CE_sum	83	CE_minedust_cat	0.040949573379821184	Mineral dust
PD + Parkinsonism vs Controls	CE_sum	83	CE_gasfumes_cat	0.04398170220038619	Gas fumes
PD + Parkinsonism vs Controls	CE_sum	83	CE_metals_cat	0.7278716193343865	Metals
PD + Parkinsonism vs Controls	CE_sum	83	CE_pest_all_cat	0.146545233973752	Pesticides
PD + Parkinsonism vs Controls	CE_sum	83	CE_sol_ac_cat	0.04065187111165421	Aromatic/chlorinated solvents
PD + Parkinsonism vs Controls	CE_sum	84	CE_minedust_cat	0.01725877407217238	Mineral dust
PD + Parkinsonism vs Controls	CE_sum	84	CE_gasfumes_cat	0.005828044371370321	Gas fumes
PD + Parkinsonism vs Controls	CE_sum	84	CE_metals_cat	0.007204560438699974	Metals
PD + Parkinsonism vs Controls	CE_sum	84	CE_pest_all_cat	0.7120602656560939	Pesticides
PD + Parkinsonism vs Controls	CE_sum	84	CE_sol_ac_cat	0.25764835546166326	Aromatic/chlorinated solvents
PD + Parkinsonism vs Controls	CE_sum	85	CE_minedust_cat	0.01893176586587614	Mineral dust
PD + Parkinsonism vs Controls	CE_sum	85	CE_gasfumes_cat	0.2761597689344557	Gas fumes
PD + Parkinsonism vs Controls	CE_sum	85	CE_metals_cat	0.259083979030797	Metals
PD + Parkinsonism vs Controls	CE_sum	85	CE_pest_all_cat	0.38042286967914246	Pesticides
PD + Parkinsonism vs Controls	CE_sum	85	CE_sol_ac_cat	0.06540161648972849	Aromatic/chlorinated solvents
PD + Parkinsonism vs Controls	CE_sum	86	CE_minedust_cat	0.013036012666877712	Mineral dust
PD + Parkinsonism vs Controls	CE_sum	86	CE_gasfumes_cat	0.14780501311873098	Gas fumes
PD + Parkinsonism vs Controls	CE_sum	86	CE_metals_cat	0.22124480584927111	Metals
PD + Parkinsonism vs Controls	CE_sum	86	CE_pest_all_cat	0.5456080541742384	Pesticides
PD + Parkinsonism vs Controls	CE_sum	86	CE_sol_ac_cat	0.07230611419088205	Aromatic/chlorinated solvents
PD + Parkinsonism vs Controls	CE_sum	87	CE_minedust_cat	0.0012492222119211815	Mineral dust
PD + Parkinsonism vs Controls	CE_sum	87	CE_gasfumes_cat	0.010689588647403919	Gas fumes
PD + Parkinsonism vs Controls	CE_sum	87	CE_metals_cat	0.7019907760496396	Metals
PD + Parkinsonism vs Controls	CE_sum	87	CE_pest_all_cat	0.08505530026714536	Pesticides
PD + Parkinsonism vs Controls	CE_sum	87	CE_sol_ac_cat	0.2010151128238902	Aromatic/chlorinated solvents
PD + Parkinsonism vs Controls	CE_sum	88	CE_minedust_cat	0.13583401894838543	Mineral dust
PD + Parkinsonism vs Controls	CE_sum	88	CE_gasfumes_cat	0.07414574760613492	Gas fumes
PD + Parkinsonism vs Controls	CE_sum	88	CE_metals_cat	0.03902448956299253	Metals
PD + Parkinsonism vs Controls	CE_sum	88	CE_pest_all_cat	0.6053120202604582	Pesticides
PD + Parkinsonism vs Controls	CE_sum	88	CE_sol_ac_cat	0.14568372362202908	Aromatic/chlorinated solvents
PD + Parkinsonism vs Controls	CE_sum	89	CE_minedust_cat	0.1443811904872537	Mineral dust
PD + Parkinsonism vs Controls	CE_sum	89	CE_gasfumes_cat	0.06640209816286739	Gas fumes
PD + Parkinsonism vs Controls	CE_sum	89	CE_metals_cat	0.07489782985750347	Metals
PD + Parkinsonism vs Controls	CE_sum	89	CE_pest_all_cat	0.2661832913376338	Pesticides
PD + Parkinsonism vs Controls	CE_sum	89	CE_sol_ac_cat	0.4481355901547417	Aromatic/chlorinated solvents
PD + Parkinsonism vs Controls	CE_sum	90	CE_minedust_cat	0.008010786582343216	Mineral dust
PD + Parkinsonism vs Controls	CE_sum	90	CE_gasfumes_cat	0.01827096931995745	Gas fumes
PD + Parkinsonism vs Controls	CE_sum	90	CE_metals_cat	0.09855743503466537	Metals
PD + Parkinsonism vs Controls	CE_sum	90	CE_pest_all_cat	0.8088155263342176	Pesticides
PD + Parkinsonism vs Controls	CE_sum	90	CE_sol_ac_cat	0.06634528272881594	Aromatic/chlorinated solvents
PD + Parkinsonism vs Controls	CE_sum	91	CE_minedust_cat	0.04006185619805492	Mineral dust
PD + Parkinsonism vs Controls	CE_sum	91	CE_gasfumes_cat	0.006501977922200565	Gas fumes
PD + Parkinsonism vs Controls	CE_sum	91	CE_metals_cat	0.09949964601309319	Metals
PD + Parkinsonism vs Controls	CE_sum	91	CE_pest_all_cat	0.8449110775545686	Pesticides
PD + Parkinsonism vs Controls	CE_sum	91	CE_sol_ac_cat	0.009025442312082362	Aromatic/chlorinated solvents
PD + Parkinsonism vs Controls	CE_sum	92	CE_minedust_cat	0.01784083818473332	Mineral dust
PD + Parkinsonism vs Controls	CE_sum	92	CE_gasfumes_cat	0.004686804594490133	Gas fumes
PD + Parkinsonism vs Controls	CE_sum	92	CE_metals_cat	0.2546149890934162	Metals
PD + Parkinsonism vs Controls	CE_sum	92	CE_pest_all_cat	0.12331063227966986	Pesticides
PD + Parkinsonism vs Controls	CE_sum	92	CE_sol_ac_cat	0.5995467358476904	Aromatic/chlorinated solvents
PD + Parkinsonism vs Controls	CE_sum	93	CE_minedust_cat	0.021120144588510505	Mineral dust
PD + Parkinsonism vs Controls	CE_sum	93	CE_gasfumes_cat	1.726020841044588e-5	Gas fumes
PD + Parkinsonism vs Controls	CE_sum	93	CE_metals_cat	0.05802341997688428	Metals
PD + Parkinsonism vs Controls	CE_sum	93	CE_pest_all_cat	0.8971212226687418	Pesticides
PD + Parkinsonism vs Controls	CE_sum	93	CE_sol_ac_cat	0.02371795255745225	Aromatic/chlorinated solvents
PD + Parkinsonism vs Controls	CE_sum	94	CE_minedust_cat	0.003957761428586984	Mineral dust
PD + Parkinsonism vs Controls	CE_sum	94	CE_gasfumes_cat	0.028824005669274576	Gas fumes
PD + Parkinsonism vs Controls	CE_sum	94	CE_metals_cat	0.48741984018366885	Metals
PD + Parkinsonism vs Controls	CE_sum	94	CE_pest_all_cat	0.010001530786969741	Pesticides
PD + Parkinsonism vs Controls	CE_sum	94	CE_sol_ac_cat	0.46979686193149983	Aromatic/chlorinated solvents
PD + Parkinsonism vs Controls	CE_sum	95	CE_minedust_cat	0.17422662363333263	Mineral dust
PD + Parkinsonism vs Controls	CE_sum	95	CE_gasfumes_cat	0.0142344645609087	Gas fumes
PD + Parkinsonism vs Controls	CE_sum	95	CE_metals_cat	0.104010768311757	Metals
PD + Parkinsonism vs Controls	CE_sum	95	CE_pest_all_cat	0.397624327340774	Pesticides
PD + Parkinsonism vs Controls	CE_sum	95	CE_sol_ac_cat	0.3099038161532274	Aromatic/chlorinated solvents
PD + Parkinsonism vs Controls	CE_sum	96	CE_minedust_cat	0.035614322190014314	Mineral dust
PD + Parkinsonism vs Controls	CE_sum	96	CE_gasfumes_cat	0.20866223333511846	Gas fumes
PD + Parkinsonism vs Controls	CE_sum	96	CE_metals_cat	0.5148246625550258	Metals
PD + Parkinsonism vs Controls	CE_sum	96	CE_pest_all_cat	0.2022533388215287	Pesticides
PD + Parkinsonism vs Controls	CE_sum	96	CE_sol_ac_cat	0.0386454430983123	Aromatic/chlorinated solvents
PD + Parkinsonism vs Controls	CE_sum	97	CE_minedust_cat	0.2027723748710202	Mineral dust
PD + Parkinsonism vs Controls	CE_sum	97	CE_gasfumes_cat	0.03606070008442044	Gas fumes
PD + Parkinsonism vs Controls	CE_sum	97	CE_metals_cat	0.12853370781893977	Metals
PD + Parkinsonism vs Controls	CE_sum	97	CE_pest_all_cat	0.4413634374671958	Pesticides
PD + Parkinsonism vs Controls	CE_sum	97	CE_sol_ac_cat	0.19126977975842396	Aromatic/chlorinated solvents
PD + Parkinsonism vs Controls	CE_sum	98	CE_minedust_cat	0.08763685757041358	Mineral dust
PD + Parkinsonism vs Controls	CE_sum	98	CE_gasfumes_cat	9.973621838084476e-11	Gas fumes
PD + Parkinsonism vs Controls	CE_sum	98	CE_metals_cat	0.19145124391457055	Metals
PD + Parkinsonism vs Controls	CE_sum	98	CE_pest_all_cat	0.5198259650864089	Pesticides
PD + Parkinsonism vs Controls	CE_sum	98	CE_sol_ac_cat	0.20108593332887081	Aromatic/chlorinated solvents
PD + Parkinsonism vs Controls	CE_sum	99	CE_minedust_cat	0.2631916916415412	Mineral dust
PD + Parkinsonism vs Controls	CE_sum	99	CE_gasfumes_cat	0.034018515047650015	Gas fumes
PD + Parkinsonism vs Controls	CE_sum	99	CE_metals_cat	0.03701550397843223	Metals
PD + Parkinsonism vs Controls	CE_sum	99	CE_pest_all_cat	0.19011678602079485	Pesticides
PD + Parkinsonism vs Controls	CE_sum	99	CE_sol_ac_cat	0.4756575033115816	Aromatic/chlorinated solvents
PD + Parkinsonism vs Controls	CE_sum	100	CE_minedust_cat	0.14504959244320612	Mineral dust
PD + Parkinsonism vs Controls	CE_sum	100	CE_gasfumes_cat	0.0370413858085821	Gas fumes
PD + Parkinsonism vs Controls	CE_sum	100	CE_metals_cat	0.031369920653800946	Metals
PD + Parkinsonism vs Controls	CE_sum	100	CE_pest_all_cat	0.7825021638487816	Pesticides
PD + Parkinsonism vs Controls	CE_sum	100	CE_sol_ac_cat	0.004036937245629691	Aromatic/chlorinated solvents
PD vs Controls	CE_sum	1	CE_minedust_cat	0.1487737224421306	Mineral dust
PD vs Controls	CE_sum	1	CE_gasfumes_cat	0.28703118907881875	Gas fumes
PD vs Controls	CE_sum	1	CE_metals_cat	0.1385532261204522	Metals
PD vs Controls	CE_sum	1	CE_pest_all_cat	0.13253172380235367	Pesticides
PD vs Controls	CE_sum	1	CE_sol_ac_cat	0.29311013855624457	Aromatic/chlorinated solvents
PD vs Controls	CE_sum	2	CE_minedust_cat	0.30836226524231264	Mineral dust
PD vs Controls	CE_sum	2	CE_gasfumes_cat	0.06027194009642346	Gas fumes
PD vs Controls	CE_sum	2	CE_metals_cat	0.44718470787789105	Metals
PD vs Controls	CE_sum	2	CE_pest_all_cat	0.09682154737397537	Pesticides
PD vs Controls	CE_sum	2	CE_sol_ac_cat	0.08735953940939759	Aromatic/chlorinated solvents
PD vs Controls	CE_sum	3	CE_minedust_cat	2.9888110270778467e-10	Mineral dust
PD vs Controls	CE_sum	3	CE_gasfumes_cat	5.231815343609679e-10	Gas fumes
PD vs Controls	CE_sum	3	CE_metals_cat	0.5695372873718786	Metals
PD vs Controls	CE_sum	3	CE_pest_all_cat	0.14998831822966024	Pesticides
PD vs Controls	CE_sum	3	CE_sol_ac_cat	0.2804743935763981	Aromatic/chlorinated solvents
PD vs Controls	CE_sum	4	CE_minedust_cat	0.07945179913985177	Mineral dust
PD vs Controls	CE_sum	4	CE_gasfumes_cat	0.010309896448023156	Gas fumes
PD vs Controls	CE_sum	4	CE_metals_cat	0.01728274782271579	Metals
PD vs Controls	CE_sum	4	CE_pest_all_cat	0.8760717804122773	Pesticides
PD vs Controls	CE_sum	4	CE_sol_ac_cat	0.01688377617713195	Aromatic/chlorinated solvents
PD vs Controls	CE_sum	5	CE_minedust_cat	0.06596462711585509	Mineral dust
PD vs Controls	CE_sum	5	CE_gasfumes_cat	0.1770074451314155	Gas fumes
PD vs Controls	CE_sum	5	CE_metals_cat	0.020253098577924917	Metals
PD vs Controls	CE_sum	5	CE_pest_all_cat	0.39485341788040723	Pesticides
PD vs Controls	CE_sum	5	CE_sol_ac_cat	0.34192141129439696	Aromatic/chlorinated solvents
PD vs Controls	CE_sum	6	CE_minedust_cat	0.06681385978153113	Mineral dust
PD vs Controls	CE_sum	6	CE_gasfumes_cat	0.3623548454734177	Gas fumes
PD vs Controls	CE_sum	6	CE_metals_cat	0.13619844278003548	Metals
PD vs Controls	CE_sum	6	CE_pest_all_cat	0.42684340539037546	Pesticides
PD vs Controls	CE_sum	6	CE_sol_ac_cat	0.007789446574640374	Aromatic/chlorinated solvents
PD vs Controls	CE_sum	7	CE_minedust_cat	0.022708691202881836	Mineral dust
PD vs Controls	CE_sum	7	CE_gasfumes_cat	0.004871177858044151	Gas fumes
PD vs Controls	CE_sum	7	CE_metals_cat	0.3470709608603576	Metals
PD vs Controls	CE_sum	7	CE_pest_all_cat	0.3165447520059436	Pesticides
PD vs Controls	CE_sum	7	CE_sol_ac_cat	0.30880441807277303	Aromatic/chlorinated solvents
PD vs Controls	CE_sum	8	CE_minedust_cat	0.08544477397242274	Mineral dust
PD vs Controls	CE_sum	8	CE_gasfumes_cat	0.10569754185922926	Gas fumes
PD vs Controls	CE_sum	8	CE_metals_cat	0.4215635760070628	Metals
PD vs Controls	CE_sum	8	CE_pest_all_cat	0.37329570627410885	Pesticides
PD vs Controls	CE_sum	8	CE_sol_ac_cat	0.01399840188717588	Aromatic/chlorinated solvents
PD vs Controls	CE_sum	9	CE_minedust_cat	5.608250043955583e-9	Mineral dust
PD vs Controls	CE_sum	9	CE_gasfumes_cat	0.09633401252401697	Gas fumes
PD vs Controls	CE_sum	9	CE_metals_cat	0.08803918255656958	Metals
PD vs Controls	CE_sum	9	CE_pest_all_cat	0.7206866198287434	Pesticides
PD vs Controls	CE_sum	9	CE_sol_ac_cat	0.0949401794824196	Aromatic/chlorinated solvents
PD vs Controls	CE_sum	10	CE_minedust_cat	5.1303771219009605e-9	Mineral dust
PD vs Controls	CE_sum	10	CE_gasfumes_cat	0.16370708556476926	Gas fumes
PD vs Controls	CE_sum	10	CE_metals_cat	0.06375404533928933	Metals
PD vs Controls	CE_sum	10	CE_pest_all_cat	0.2725260864932387	Pesticides
PD vs Controls	CE_sum	10	CE_sol_ac_cat	0.5000127774723256	Aromatic/chlorinated solvents
PD vs Controls	CE_sum	11	CE_minedust_cat	0.06487455171203893	Mineral dust
PD vs Controls	CE_sum	11	CE_gasfumes_cat	0.04108122402361192	Gas fumes
PD vs Controls	CE_sum	11	CE_metals_cat	0.027537774241369356	Metals
PD vs Controls	CE_sum	11	CE_pest_all_cat	0.7822686171596644	Pesticides
PD vs Controls	CE_sum	11	CE_sol_ac_cat	0.08423783286331528	Aromatic/chlorinated solvents
PD vs Controls	CE_sum	12	CE_minedust_cat	0.06875491890836183	Mineral dust
PD vs Controls	CE_sum	12	CE_gasfumes_cat	0.02688624732163806	Gas fumes
PD vs Controls	CE_sum	12	CE_metals_cat	0.3057449467124746	Metals
PD vs Controls	CE_sum	12	CE_pest_all_cat	0.4927848197029695	Pesticides
PD vs Controls	CE_sum	12	CE_sol_ac_cat	0.10582906735455588	Aromatic/chlorinated solvents
PD vs Controls	CE_sum	13	CE_minedust_cat	0.030614666190762026	Mineral dust
PD vs Controls	CE_sum	13	CE_gasfumes_cat	0.055081368661688106	Gas fumes
PD vs Controls	CE_sum	13	CE_metals_cat	0.048166265533828696	Metals
PD vs Controls	CE_sum	13	CE_pest_all_cat	0.7895143584638095	Pesticides
PD vs Controls	CE_sum	13	CE_sol_ac_cat	0.07662334114991207	Aromatic/chlorinated solvents
PD vs Controls	CE_sum	14	CE_minedust_cat	0.16413338100848598	Mineral dust
PD vs Controls	CE_sum	14	CE_gasfumes_cat	0.30381062794791286	Gas fumes
PD vs Controls	CE_sum	14	CE_metals_cat	0.060083920010767115	Metals
PD vs Controls	CE_sum	14	CE_pest_all_cat	0.16828620500118552	Pesticides
PD vs Controls	CE_sum	14	CE_sol_ac_cat	0.3036858660316487	Aromatic/chlorinated solvents
PD vs Controls	CE_sum	15	CE_minedust_cat	3.0983184309862817e-9	Mineral dust
PD vs Controls	CE_sum	15	CE_gasfumes_cat	0.006890381689809291	Gas fumes
PD vs Controls	CE_sum	15	CE_metals_cat	0.1682894317814505	Metals
PD vs Controls	CE_sum	15	CE_pest_all_cat	0.1975763472624377	Pesticides
PD vs Controls	CE_sum	15	CE_sol_ac_cat	0.6272438361679844	Aromatic/chlorinated solvents
PD vs Controls	CE_sum	16	CE_minedust_cat	3.1176810279274746e-10	Mineral dust
PD vs Controls	CE_sum	16	CE_gasfumes_cat	2.1789728174762777e-4	Gas fumes
PD vs Controls	CE_sum	16	CE_metals_cat	0.03466882210304697	Metals
PD vs Controls	CE_sum	16	CE_pest_all_cat	0.34973993259708197	Pesticides
PD vs Controls	CE_sum	16	CE_sol_ac_cat	0.6153733477063553	Aromatic/chlorinated solvents
PD vs Controls	CE_sum	17	CE_minedust_cat	0.020014874663303137	Mineral dust
PD vs Controls	CE_sum	17	CE_gasfumes_cat	0.0632596025939327	Gas fumes
PD vs Controls	CE_sum	17	CE_metals_cat	0.09043296223894297	Metals
PD vs Controls	CE_sum	17	CE_pest_all_cat	0.31715077490839505	Pesticides
PD vs Controls	CE_sum	17	CE_sol_ac_cat	0.5091417855954257	Aromatic/chlorinated solvents
PD vs Controls	CE_sum	18	CE_minedust_cat	4.232979179016962e-5	Mineral dust
PD vs Controls	CE_sum	18	CE_gasfumes_cat	0.02894792801679771	Gas fumes
PD vs Controls	CE_sum	18	CE_metals_cat	0.011933364364766991	Metals
PD vs Controls	CE_sum	18	CE_pest_all_cat	0.9526856587723388	Pesticides
PD vs Controls	CE_sum	18	CE_sol_ac_cat	0.0063907190543063845	Aromatic/chlorinated solvents
PD vs Controls	CE_sum	19	CE_minedust_cat	0.004351500262979202	Mineral dust
PD vs Controls	CE_sum	19	CE_gasfumes_cat	9.194438003006335e-9	Gas fumes
PD vs Controls	CE_sum	19	CE_metals_cat	0.6116741882418207	Metals
PD vs Controls	CE_sum	19	CE_pest_all_cat	0.2697852514421041	Pesticides
PD vs Controls	CE_sum	19	CE_sol_ac_cat	0.11418905085865888	Aromatic/chlorinated solvents
PD vs Controls	CE_sum	20	CE_minedust_cat	0.09123642557251542	Mineral dust
PD vs Controls	CE_sum	20	CE_gasfumes_cat	0.03083068835222526	Gas fumes
PD vs Controls	CE_sum	20	CE_metals_cat	0.4603020009973312	Metals
PD vs Controls	CE_sum	20	CE_pest_all_cat	0.17297772476734027	Pesticides
PD vs Controls	CE_sum	20	CE_sol_ac_cat	0.24465316031058779	Aromatic/chlorinated solvents
PD vs Controls	CE_sum	21	CE_minedust_cat	0.004951792996675351	Mineral dust
PD vs Controls	CE_sum	21	CE_gasfumes_cat	3.420811452074202e-10	Gas fumes
PD vs Controls	CE_sum	21	CE_metals_cat	0.45830318744381016	Metals
PD vs Controls	CE_sum	21	CE_pest_all_cat	0.16581271167335665	Pesticides
PD vs Controls	CE_sum	21	CE_sol_ac_cat	0.3709323075440764	Aromatic/chlorinated solvents
PD vs Controls	CE_sum	22	CE_minedust_cat	0.09889403496181326	Mineral dust
PD vs Controls	CE_sum	22	CE_gasfumes_cat	0.10475147599374246	Gas fumes
PD vs Controls	CE_sum	22	CE_metals_cat	0.17862374518468724	Metals
PD vs Controls	CE_sum	22	CE_pest_all_cat	0.521708923946704	Pesticides
PD vs Controls	CE_sum	22	CE_sol_ac_cat	0.09602181991305304	Aromatic/chlorinated solvents
PD vs Controls	CE_sum	23	CE_minedust_cat	0.0038547048249646	Mineral dust
PD vs Controls	CE_sum	23	CE_gasfumes_cat	0.07322227601673298	Gas fumes
PD vs Controls	CE_sum	23	CE_metals_cat	0.2819089843786202	Metals
PD vs Controls	CE_sum	23	CE_pest_all_cat	0.6034408735648656	Pesticides
PD vs Controls	CE_sum	23	CE_sol_ac_cat	0.03757316121481674	Aromatic/chlorinated solvents
PD vs Controls	CE_sum	24	CE_minedust_cat	0.02050735323573569	Mineral dust
PD vs Controls	CE_sum	24	CE_gasfumes_cat	0.008532510736423691	Gas fumes
PD vs Controls	CE_sum	24	CE_metals_cat	0.24077546676752204	Metals
PD vs Controls	CE_sum	24	CE_pest_all_cat	0.6938368688612104	Pesticides
PD vs Controls	CE_sum	24	CE_sol_ac_cat	0.036347800399108406	Aromatic/chlorinated solvents
PD vs Controls	CE_sum	25	CE_minedust_cat	2.9947472630136165e-10	Mineral dust
PD vs Controls	CE_sum	25	CE_gasfumes_cat	3.6511457203588834e-10	Gas fumes
PD vs Controls	CE_sum	25	CE_metals_cat	0.0028583852424232175	Metals
PD vs Controls	CE_sum	25	CE_pest_all_cat	0.9825495107473087	Pesticides
PD vs Controls	CE_sum	25	CE_sol_ac_cat	0.0145921033456778	Aromatic/chlorinated solvents
PD vs Controls	CE_sum	26	CE_minedust_cat	0.18823526193734577	Mineral dust
PD vs Controls	CE_sum	26	CE_gasfumes_cat	0.06139610813416388	Gas fumes
PD vs Controls	CE_sum	26	CE_metals_cat	0.1388320642051026	Metals
PD vs Controls	CE_sum	26	CE_pest_all_cat	0.31560497156935347	Pesticides
PD vs Controls	CE_sum	26	CE_sol_ac_cat	0.2959315941540341	Aromatic/chlorinated solvents
PD vs Controls	CE_sum	27	CE_minedust_cat	0.0016690751625263046	Mineral dust
PD vs Controls	CE_sum	27	CE_gasfumes_cat	0.00741412681386643	Gas fumes
PD vs Controls	CE_sum	27	CE_metals_cat	0.11695111652181098	Metals
PD vs Controls	CE_sum	27	CE_pest_all_cat	0.1914732113541947	Pesticides
PD vs Controls	CE_sum	27	CE_sol_ac_cat	0.6824924701476018	Aromatic/chlorinated solvents
PD vs Controls	CE_sum	28	CE_minedust_cat	0.007033665955884179	Mineral dust
PD vs Controls	CE_sum	28	CE_gasfumes_cat	3.515336024155461e-9	Gas fumes
PD vs Controls	CE_sum	28	CE_metals_cat	0.09068754562990207	Metals
PD vs Controls	CE_sum	28	CE_pest_all_cat	0.8111084227093273	Pesticides
PD vs Controls	CE_sum	28	CE_sol_ac_cat	0.09117036218955017	Aromatic/chlorinated solvents
PD vs Controls	CE_sum	29	CE_minedust_cat	0.13119482120860204	Mineral dust
PD vs Controls	CE_sum	29	CE_gasfumes_cat	0.6265560167092671	Gas fumes
PD vs Controls	CE_sum	29	CE_metals_cat	0.029705089020880048	Metals
PD vs Controls	CE_sum	29	CE_pest_all_cat	0.19449208548287267	Pesticides
PD vs Controls	CE_sum	29	CE_sol_ac_cat	0.01805198757837845	Aromatic/chlorinated solvents
PD vs Controls	CE_sum	30	CE_minedust_cat	0.006626006884179524	Mineral dust
PD vs Controls	CE_sum	30	CE_gasfumes_cat	0.01781901249575066	Gas fumes
PD vs Controls	CE_sum	30	CE_metals_cat	0.8456153607296554	Metals
PD vs Controls	CE_sum	30	CE_pest_all_cat	0.12653647450404648	Pesticides
PD vs Controls	CE_sum	30	CE_sol_ac_cat	0.0034031453863681677	Aromatic/chlorinated solvents
PD vs Controls	CE_sum	31	CE_minedust_cat	0.0011528288825484688	Mineral dust
PD vs Controls	CE_sum	31	CE_gasfumes_cat	0.035596015334020806	Gas fumes
PD vs Controls	CE_sum	31	CE_metals_cat	0.21948495941228718	Metals
PD vs Controls	CE_sum	31	CE_pest_all_cat	0.6729114627470939	Pesticides
PD vs Controls	CE_sum	31	CE_sol_ac_cat	0.07085473362404984	Aromatic/chlorinated solvents
PD vs Controls	CE_sum	32	CE_minedust_cat	0.1438440201812245	Mineral dust
PD vs Controls	CE_sum	32	CE_gasfumes_cat	0.32413832794054365	Gas fumes
PD vs Controls	CE_sum	32	CE_metals_cat	0.3077780301638158	Metals
PD vs Controls	CE_sum	32	CE_pest_all_cat	0.08292861311902443	Pesticides
PD vs Controls	CE_sum	32	CE_sol_ac_cat	0.1413110085953914	Aromatic/chlorinated solvents
PD vs Controls	CE_sum	33	CE_minedust_cat	0.020122293151913388	Mineral dust
PD vs Controls	CE_sum	33	CE_gasfumes_cat	0.005207210326754205	Gas fumes
PD vs Controls	CE_sum	33	CE_metals_cat	0.42722009543904854	Metals
PD vs Controls	CE_sum	33	CE_pest_all_cat	0.5276254726632389	Pesticides
PD vs Controls	CE_sum	33	CE_sol_ac_cat	0.019824928419045203	Aromatic/chlorinated solvents
PD vs Controls	CE_sum	34	CE_minedust_cat	0.023159144839223357	Mineral dust
PD vs Controls	CE_sum	34	CE_gasfumes_cat	0.0023279805895268686	Gas fumes
PD vs Controls	CE_sum	34	CE_metals_cat	0.11526774924184265	Metals
PD vs Controls	CE_sum	34	CE_pest_all_cat	0.7559734813849548	Pesticides
PD vs Controls	CE_sum	34	CE_sol_ac_cat	0.10327164394445246	Aromatic/chlorinated solvents
PD vs Controls	CE_sum	35	CE_minedust_cat	0.06353251390778852	Mineral dust
PD vs Controls	CE_sum	35	CE_gasfumes_cat	0.05249781795648466	Gas fumes
PD vs Controls	CE_sum	35	CE_metals_cat	0.10845837351815897	Metals
PD vs Controls	CE_sum	35	CE_pest_all_cat	0.10114244258763277	Pesticides
PD vs Controls	CE_sum	35	CE_sol_ac_cat	0.674368852029935	Aromatic/chlorinated solvents
PD vs Controls	CE_sum	36	CE_minedust_cat	0.4848318192014088	Mineral dust
PD vs Controls	CE_sum	36	CE_gasfumes_cat	0.045853062551366425	Gas fumes
PD vs Controls	CE_sum	36	CE_metals_cat	0.2378829934448436	Metals
PD vs Controls	CE_sum	36	CE_pest_all_cat	0.2298267570471756	Pesticides
PD vs Controls	CE_sum	36	CE_sol_ac_cat	0.0016053677552059272	Aromatic/chlorinated solvents
PD vs Controls	CE_sum	37	CE_minedust_cat	0.29806324358866126	Mineral dust
PD vs Controls	CE_sum	37	CE_gasfumes_cat	0.018482350381416858	Gas fumes
PD vs Controls	CE_sum	37	CE_metals_cat	0.2233791599431605	Metals
PD vs Controls	CE_sum	37	CE_pest_all_cat	0.39298287687440064	Pesticides
PD vs Controls	CE_sum	37	CE_sol_ac_cat	0.0670923692123605	Aromatic/chlorinated solvents
PD vs Controls	CE_sum	38	CE_minedust_cat	0.1159962819142761	Mineral dust
PD vs Controls	CE_sum	38	CE_gasfumes_cat	0.02085177367609646	Gas fumes
PD vs Controls	CE_sum	38	CE_metals_cat	0.1669184442489092	Metals
PD vs Controls	CE_sum	38	CE_pest_all_cat	0.6179344562850324	Pesticides
PD vs Controls	CE_sum	38	CE_sol_ac_cat	0.07829904387568583	Aromatic/chlorinated solvents
PD vs Controls	CE_sum	39	CE_minedust_cat	0.061155567893137724	Mineral dust
PD vs Controls	CE_sum	39	CE_gasfumes_cat	9.061576196070244e-4	Gas fumes
PD vs Controls	CE_sum	39	CE_metals_cat	0.02100108554925144	Metals
PD vs Controls	CE_sum	39	CE_pest_all_cat	0.41537895700403016	Pesticides
PD vs Controls	CE_sum	39	CE_sol_ac_cat	0.501558231933974	Aromatic/chlorinated solvents
PD vs Controls	CE_sum	40	CE_minedust_cat	0.0063317651619432015	Mineral dust
PD vs Controls	CE_sum	40	CE_gasfumes_cat	0.16159270798842168	Gas fumes
PD vs Controls	CE_sum	40	CE_metals_cat	0.022628643224604793	Metals
PD vs Controls	CE_sum	40	CE_pest_all_cat	0.38610187001184443	Pesticides
PD vs Controls	CE_sum	40	CE_sol_ac_cat	0.4233450136131861	Aromatic/chlorinated solvents
PD vs Controls	CE_sum	41	CE_minedust_cat	0.06740223019314763	Mineral dust
PD vs Controls	CE_sum	41	CE_gasfumes_cat	0.2764616473168948	Gas fumes
PD vs Controls	CE_sum	41	CE_metals_cat	0.07163326470233845	Metals
PD vs Controls	CE_sum	41	CE_pest_all_cat	0.3378579329351649	Pesticides
PD vs Controls	CE_sum	41	CE_sol_ac_cat	0.24664492485245373	Aromatic/chlorinated solvents
PD vs Controls	CE_sum	42	CE_minedust_cat	0.28446546570193787	Mineral dust
PD vs Controls	CE_sum	42	CE_gasfumes_cat	4.585378637460077e-6	Gas fumes
PD vs Controls	CE_sum	42	CE_metals_cat	0.0550908395679325	Metals
PD vs Controls	CE_sum	42	CE_pest_all_cat	0.45260723510348233	Pesticides
PD vs Controls	CE_sum	42	CE_sol_ac_cat	0.2078318742480098	Aromatic/chlorinated solvents
PD vs Controls	CE_sum	43	CE_minedust_cat	0.007647986649002474	Mineral dust
PD vs Controls	CE_sum	43	CE_gasfumes_cat	0.001709009160315686	Gas fumes
PD vs Controls	CE_sum	43	CE_metals_cat	0.7394578124243751	Metals
PD vs Controls	CE_sum	43	CE_pest_all_cat	0.0857338294606144	Pesticides
PD vs Controls	CE_sum	43	CE_sol_ac_cat	0.16545136230569202	Aromatic/chlorinated solvents
PD vs Controls	CE_sum	44	CE_minedust_cat	0.5302884138245121	Mineral dust
PD vs Controls	CE_sum	44	CE_gasfumes_cat	0.36098777899222473	Gas fumes
PD vs Controls	CE_sum	44	CE_metals_cat	0.02080635620579304	Metals
PD vs Controls	CE_sum	44	CE_pest_all_cat	0.019408608950081646	Pesticides
PD vs Controls	CE_sum	44	CE_sol_ac_cat	0.06850884202738843	Aromatic/chlorinated solvents
PD vs Controls	CE_sum	45	CE_minedust_cat	0.02048607941931862	Mineral dust
PD vs Controls	CE_sum	45	CE_gasfumes_cat	2.629136729387557e-10	Gas fumes
PD vs Controls	CE_sum	45	CE_metals_cat	0.4092132364981198	Metals
PD vs Controls	CE_sum	45	CE_pest_all_cat	0.413300880069442	Pesticides
PD vs Controls	CE_sum	45	CE_sol_ac_cat	0.1569998037502062	Aromatic/chlorinated solvents
PD vs Controls	CE_sum	46	CE_minedust_cat	0.015513408272287164	Mineral dust
PD vs Controls	CE_sum	46	CE_gasfumes_cat	6.589151228111803e-11	Gas fumes
PD vs Controls	CE_sum	46	CE_metals_cat	0.010338128283735912	Metals
PD vs Controls	CE_sum	46	CE_pest_all_cat	0.6272842726549971	Pesticides
PD vs Controls	CE_sum	46	CE_sol_ac_cat	0.34686419072308794	Aromatic/chlorinated solvents
PD vs Controls	CE_sum	47	CE_minedust_cat	0.03161169144024416	Mineral dust
PD vs Controls	CE_sum	47	CE_gasfumes_cat	0.03165074002326952	Gas fumes
PD vs Controls	CE_sum	47	CE_metals_cat	0.5264638490269955	Metals
PD vs Controls	CE_sum	47	CE_pest_all_cat	0.338704931306144	Pesticides
PD vs Controls	CE_sum	47	CE_sol_ac_cat	0.07156878820334645	Aromatic/chlorinated solvents
PD vs Controls	CE_sum	48	CE_minedust_cat	0.05985484861911893	Mineral dust
PD vs Controls	CE_sum	48	CE_gasfumes_cat	0.002679053919264023	Gas fumes
PD vs Controls	CE_sum	48	CE_metals_cat	0.619258478701382	Metals
PD vs Controls	CE_sum	48	CE_pest_all_cat	0.26391173215179825	Pesticides
PD vs Controls	CE_sum	48	CE_sol_ac_cat	0.054295886608437136	Aromatic/chlorinated solvents
PD vs Controls	CE_sum	49	CE_minedust_cat	0.060542085833718416	Mineral dust
PD vs Controls	CE_sum	49	CE_gasfumes_cat	0.002228014913443917	Gas fumes
PD vs Controls	CE_sum	49	CE_metals_cat	0.0019302839605636647	Metals
PD vs Controls	CE_sum	49	CE_pest_all_cat	0.8898082947885606	Pesticides
PD vs Controls	CE_sum	49	CE_sol_ac_cat	0.04549132050371349	Aromatic/chlorinated solvents
PD vs Controls	CE_sum	50	CE_minedust_cat	0.29789432815376676	Mineral dust
PD vs Controls	CE_sum	50	CE_gasfumes_cat	0.41780606707172835	Gas fumes
PD vs Controls	CE_sum	50	CE_metals_cat	0.054635770763414554	Metals
PD vs Controls	CE_sum	50	CE_pest_all_cat	0.078208926262605	Pesticides
PD vs Controls	CE_sum	50	CE_sol_ac_cat	0.1514549077484855	Aromatic/chlorinated solvents
PD vs Controls	CE_sum	51	CE_minedust_cat	1.6209920446387577e-9	Mineral dust
PD vs Controls	CE_sum	51	CE_gasfumes_cat	0.05910945030577038	Gas fumes
PD vs Controls	CE_sum	51	CE_metals_cat	0.01823264185087347	Metals
PD vs Controls	CE_sum	51	CE_pest_all_cat	0.7039357855799272	Pesticides
PD vs Controls	CE_sum	51	CE_sol_ac_cat	0.21872212064243662	Aromatic/chlorinated solvents
PD vs Controls	CE_sum	52	CE_minedust_cat	0.16291540331195523	Mineral dust
PD vs Controls	CE_sum	52	CE_gasfumes_cat	0.13236932990694092	Gas fumes
PD vs Controls	CE_sum	52	CE_metals_cat	0.5846436910034158	Metals
PD vs Controls	CE_sum	52	CE_pest_all_cat	0.12007157499986318	Pesticides
PD vs Controls	CE_sum	52	CE_sol_ac_cat	7.77825305766474e-10	Aromatic/chlorinated solvents
PD vs Controls	CE_sum	53	CE_minedust_cat	0.19412495674555572	Mineral dust
PD vs Controls	CE_sum	53	CE_gasfumes_cat	0.23878584416215554	Gas fumes
PD vs Controls	CE_sum	53	CE_metals_cat	8.767450850555511e-4	Metals
PD vs Controls	CE_sum	53	CE_pest_all_cat	0.5323001746430649	Pesticides
PD vs Controls	CE_sum	53	CE_sol_ac_cat	0.03391227936416809	Aromatic/chlorinated solvents
PD vs Controls	CE_sum	54	CE_minedust_cat	0.0148172970677343	Mineral dust
PD vs Controls	CE_sum	54	CE_gasfumes_cat	6.894440692348913e-10	Gas fumes
PD vs Controls	CE_sum	54	CE_metals_cat	0.5379565555135397	Metals
PD vs Controls	CE_sum	54	CE_pest_all_cat	0.047766442447765615	Pesticides
PD vs Controls	CE_sum	54	CE_sol_ac_cat	0.39945970428151584	Aromatic/chlorinated solvents
PD vs Controls	CE_sum	55	CE_minedust_cat	0.10398765547831311	Mineral dust
PD vs Controls	CE_sum	55	CE_gasfumes_cat	0.03422189735167662	Gas fumes
PD vs Controls	CE_sum	55	CE_metals_cat	0.317942110099941	Metals
PD vs Controls	CE_sum	55	CE_pest_all_cat	0.46489659934286676	Pesticides
PD vs Controls	CE_sum	55	CE_sol_ac_cat	0.07895173772720232	Aromatic/chlorinated solvents
PD vs Controls	CE_sum	56	CE_minedust_cat	0.09848879083262259	Mineral dust
PD vs Controls	CE_sum	56	CE_gasfumes_cat	0.15679399527352034	Gas fumes
PD vs Controls	CE_sum	56	CE_metals_cat	0.6773550282959359	Metals
PD vs Controls	CE_sum	56	CE_pest_all_cat	0.03638208671400941	Pesticides
PD vs Controls	CE_sum	56	CE_sol_ac_cat	0.03098009888391125	Aromatic/chlorinated solvents
PD vs Controls	CE_sum	57	CE_minedust_cat	0.0789446597089762	Mineral dust
PD vs Controls	CE_sum	57	CE_gasfumes_cat	0.7552080290814224	Gas fumes
PD vs Controls	CE_sum	57	CE_metals_cat	0.052688758867250315	Metals
PD vs Controls	CE_sum	57	CE_pest_all_cat	0.06349889724520806	Pesticides
PD vs Controls	CE_sum	57	CE_sol_ac_cat	0.04965965509714303	Aromatic/chlorinated solvents
PD vs Controls	CE_sum	58	CE_minedust_cat	0.0012154465375241786	Mineral dust
PD vs Controls	CE_sum	58	CE_gasfumes_cat	0.045434924434940176	Gas fumes
PD vs Controls	CE_sum	58	CE_metals_cat	0.47529293808930084	Metals
PD vs Controls	CE_sum	58	CE_pest_all_cat	0.21402304501882333	Pesticides
PD vs Controls	CE_sum	58	CE_sol_ac_cat	0.26403364591941175	Aromatic/chlorinated solvents
PD vs Controls	CE_sum	59	CE_minedust_cat	0.1188916720645093	Mineral dust
PD vs Controls	CE_sum	59	CE_gasfumes_cat	1.405999674363047e-4	Gas fumes
PD vs Controls	CE_sum	59	CE_metals_cat	0.05619277987354537	Metals
PD vs Controls	CE_sum	59	CE_pest_all_cat	0.6298664820078297	Pesticides
PD vs Controls	CE_sum	59	CE_sol_ac_cat	0.19490846608667947	Aromatic/chlorinated solvents
PD vs Controls	CE_sum	60	CE_minedust_cat	0.016696814669234807	Mineral dust
PD vs Controls	CE_sum	60	CE_gasfumes_cat	0.12325377001878206	Gas fumes
PD vs Controls	CE_sum	60	CE_metals_cat	0.3812078006216018	Metals
PD vs Controls	CE_sum	60	CE_pest_all_cat	0.2979623142596738	Pesticides
PD vs Controls	CE_sum	60	CE_sol_ac_cat	0.18087930043070713	Aromatic/chlorinated solvents
PD vs Controls	CE_sum	61	CE_minedust_cat	0.010310029745091692	Mineral dust
PD vs Controls	CE_sum	61	CE_gasfumes_cat	0.2743721746291649	Gas fumes
PD vs Controls	CE_sum	61	CE_metals_cat	0.4736792581320163	Metals
PD vs Controls	CE_sum	61	CE_pest_all_cat	0.17854940126605603	Pesticides
PD vs Controls	CE_sum	61	CE_sol_ac_cat	0.06308913622767089	Aromatic/chlorinated solvents
PD vs Controls	CE_sum	62	CE_minedust_cat	1.670395647549307e-10	Mineral dust
PD vs Controls	CE_sum	62	CE_gasfumes_cat	0.003893905862108046	Gas fumes
PD vs Controls	CE_sum	62	CE_metals_cat	0.12166331897473957	Metals
PD vs Controls	CE_sum	62	CE_pest_all_cat	0.6142922629791909	Pesticides
PD vs Controls	CE_sum	62	CE_sol_ac_cat	0.260150512016922	Aromatic/chlorinated solvents
PD vs Controls	CE_sum	63	CE_minedust_cat	0.21909307174310258	Mineral dust
PD vs Controls	CE_sum	63	CE_gasfumes_cat	0.319763246644908	Gas fumes
PD vs Controls	CE_sum	63	CE_metals_cat	0.12631694789584927	Metals
PD vs Controls	CE_sum	63	CE_pest_all_cat	0.29144441455116776	Pesticides
PD vs Controls	CE_sum	63	CE_sol_ac_cat	0.043382319164972274	Aromatic/chlorinated solvents
PD vs Controls	CE_sum	64	CE_minedust_cat	0.04140455764447716	Mineral dust
PD vs Controls	CE_sum	64	CE_gasfumes_cat	0.014302780035285838	Gas fumes
PD vs Controls	CE_sum	64	CE_metals_cat	0.02947008535516823	Metals
PD vs Controls	CE_sum	64	CE_pest_all_cat	0.03883352885483188	Pesticides
PD vs Controls	CE_sum	64	CE_sol_ac_cat	0.8759890481102371	Aromatic/chlorinated solvents
PD vs Controls	CE_sum	65	CE_minedust_cat	0.0018603547146097657	Mineral dust
PD vs Controls	CE_sum	65	CE_gasfumes_cat	0.32762953275902396	Gas fumes
PD vs Controls	CE_sum	65	CE_metals_cat	0.016313031120661643	Metals
PD vs Controls	CE_sum	65	CE_pest_all_cat	0.5705131401988631	Pesticides
PD vs Controls	CE_sum	65	CE_sol_ac_cat	0.0836839412068423	Aromatic/chlorinated solvents
PD vs Controls	CE_sum	66	CE_minedust_cat	0.05193118154923034	Mineral dust
PD vs Controls	CE_sum	66	CE_gasfumes_cat	0.26381192441644086	Gas fumes
PD vs Controls	CE_sum	66	CE_metals_cat	0.38017329773473196	Metals
PD vs Controls	CE_sum	66	CE_pest_all_cat	0.303556185771054	Pesticides
PD vs Controls	CE_sum	66	CE_sol_ac_cat	5.274105285428414e-4	Aromatic/chlorinated solvents
PD vs Controls	CE_sum	67	CE_minedust_cat	0.023314734198935844	Mineral dust
PD vs Controls	CE_sum	67	CE_gasfumes_cat	0.006390489195518389	Gas fumes
PD vs Controls	CE_sum	67	CE_metals_cat	0.4036762769953321	Metals
PD vs Controls	CE_sum	67	CE_pest_all_cat	0.016917971326298648	Pesticides
PD vs Controls	CE_sum	67	CE_sol_ac_cat	0.5497005282839155	Aromatic/chlorinated solvents
PD vs Controls	CE_sum	68	CE_minedust_cat	0.07727336780723976	Mineral dust
PD vs Controls	CE_sum	68	CE_gasfumes_cat	0.011874891140490073	Gas fumes
PD vs Controls	CE_sum	68	CE_metals_cat	0.02575095748357187	Metals
PD vs Controls	CE_sum	68	CE_pest_all_cat	0.6661503125728759	Pesticides
PD vs Controls	CE_sum	68	CE_sol_ac_cat	0.21895047099582238	Aromatic/chlorinated solvents
PD vs Controls	CE_sum	69	CE_minedust_cat	0.007084546471719496	Mineral dust
PD vs Controls	CE_sum	69	CE_gasfumes_cat	7.44157946381364e-10	Gas fumes
PD vs Controls	CE_sum	69	CE_metals_cat	0.16623822384816275	Metals
PD vs Controls	CE_sum	69	CE_pest_all_cat	0.632452128134879	Pesticides
PD vs Controls	CE_sum	69	CE_sol_ac_cat	0.19422510080108052	Aromatic/chlorinated solvents
PD vs Controls	CE_sum	70	CE_minedust_cat	0.06300086204288267	Mineral dust
PD vs Controls	CE_sum	70	CE_gasfumes_cat	0.013636662118437243	Gas fumes
PD vs Controls	CE_sum	70	CE_metals_cat	0.21673045873946	Metals
PD vs Controls	CE_sum	70	CE_pest_all_cat	0.46666113787121555	Pesticides
PD vs Controls	CE_sum	70	CE_sol_ac_cat	0.23997087922800453	Aromatic/chlorinated solvents
PD vs Controls	CE_sum	71	CE_minedust_cat	0.01793109497573802	Mineral dust
PD vs Controls	CE_sum	71	CE_gasfumes_cat	0.01351408214834244	Gas fumes
PD vs Controls	CE_sum	71	CE_metals_cat	0.07814846810062415	Metals
PD vs Controls	CE_sum	71	CE_pest_all_cat	0.5815390438577107	Pesticides
PD vs Controls	CE_sum	71	CE_sol_ac_cat	0.3088673109175847	Aromatic/chlorinated solvents
PD vs Controls	CE_sum	72	CE_minedust_cat	0.26104016250950235	Mineral dust
PD vs Controls	CE_sum	72	CE_gasfumes_cat	0.011682315317350055	Gas fumes
PD vs Controls	CE_sum	72	CE_metals_cat	0.40372797877532735	Metals
PD vs Controls	CE_sum	72	CE_pest_all_cat	0.10520787750260245	Pesticides
PD vs Controls	CE_sum	72	CE_sol_ac_cat	0.21834166589521814	Aromatic/chlorinated solvents
PD vs Controls	CE_sum	73	CE_minedust_cat	9.370644357429024e-10	Mineral dust
PD vs Controls	CE_sum	73	CE_gasfumes_cat	0.031045355546331935	Gas fumes
PD vs Controls	CE_sum	73	CE_metals_cat	0.6385826638670359	Metals
PD vs Controls	CE_sum	73	CE_pest_all_cat	0.26595119444183135	Pesticides
PD vs Controls	CE_sum	73	CE_sol_ac_cat	0.06442078520773668	Aromatic/chlorinated solvents
PD vs Controls	CE_sum	74	CE_minedust_cat	0.07205919492715375	Mineral dust
PD vs Controls	CE_sum	74	CE_gasfumes_cat	0.02911618377739743	Gas fumes
PD vs Controls	CE_sum	74	CE_metals_cat	0.09408195150487586	Metals
PD vs Controls	CE_sum	74	CE_pest_all_cat	0.7052730817711623	Pesticides
PD vs Controls	CE_sum	74	CE_sol_ac_cat	0.09946958801941065	Aromatic/chlorinated solvents
PD vs Controls	CE_sum	75	CE_minedust_cat	0.23020686973169058	Mineral dust
PD vs Controls	CE_sum	75	CE_gasfumes_cat	0.16343604695088096	Gas fumes
PD vs Controls	CE_sum	75	CE_metals_cat	0.20294766007933163	Metals
PD vs Controls	CE_sum	75	CE_pest_all_cat	0.17391157526710596	Pesticides
PD vs Controls	CE_sum	75	CE_sol_ac_cat	0.22949784797099068	Aromatic/chlorinated solvents
PD vs Controls	CE_sum	76	CE_minedust_cat	2.190143407946812e-8	Mineral dust
PD vs Controls	CE_sum	76	CE_gasfumes_cat	0.3682564450027807	Gas fumes
PD vs Controls	CE_sum	76	CE_metals_cat	0.5077212481980629	Metals
PD vs Controls	CE_sum	76	CE_pest_all_cat	0.004790975236571228	Pesticides
PD vs Controls	CE_sum	76	CE_sol_ac_cat	0.11923130966115136	Aromatic/chlorinated solvents
PD vs Controls	CE_sum	77	CE_minedust_cat	0.07756910000151379	Mineral dust
PD vs Controls	CE_sum	77	CE_gasfumes_cat	5.411429725915841e-9	Gas fumes
PD vs Controls	CE_sum	77	CE_metals_cat	0.7261983469401262	Metals
PD vs Controls	CE_sum	77	CE_pest_all_cat	3.5228518146830385e-7	Pesticides
PD vs Controls	CE_sum	77	CE_sol_ac_cat	0.19623219536174888	Aromatic/chlorinated solvents
PD vs Controls	CE_sum	78	CE_minedust_cat	0.24876892210854154	Mineral dust
PD vs Controls	CE_sum	78	CE_gasfumes_cat	0.004586984026752335	Gas fumes
PD vs Controls	CE_sum	78	CE_metals_cat	0.5644030942085625	Metals
PD vs Controls	CE_sum	78	CE_pest_all_cat	0.09129065554091603	Pesticides
PD vs Controls	CE_sum	78	CE_sol_ac_cat	0.09095034411522702	Aromatic/chlorinated solvents
PD vs Controls	CE_sum	79	CE_minedust_cat	0.03017740736755071	Mineral dust
PD vs Controls	CE_sum	79	CE_gasfumes_cat	0.09981376700040738	Gas fumes
PD vs Controls	CE_sum	79	CE_metals_cat	0.3405030123757938	Metals
PD vs Controls	CE_sum	79	CE_pest_all_cat	0.47857642332191547	Pesticides
PD vs Controls	CE_sum	79	CE_sol_ac_cat	0.05092938993433257	Aromatic/chlorinated solvents
PD vs Controls	CE_sum	80	CE_minedust_cat	0.005027978873426367	Mineral dust
PD vs Controls	CE_sum	80	CE_gasfumes_cat	0.17437900117524704	Gas fumes
PD vs Controls	CE_sum	80	CE_metals_cat	0.003616831549832825	Metals
PD vs Controls	CE_sum	80	CE_pest_all_cat	0.7503566958896085	Pesticides
PD vs Controls	CE_sum	80	CE_sol_ac_cat	0.06661949251188513	Aromatic/chlorinated solvents
PD vs Controls	CE_sum	81	CE_minedust_cat	0.04314568139247648	Mineral dust
PD vs Controls	CE_sum	81	CE_gasfumes_cat	0.43171578692991536	Gas fumes
PD vs Controls	CE_sum	81	CE_metals_cat	0.057140432619743255	Metals
PD vs Controls	CE_sum	81	CE_pest_all_cat	0.4665536532772223	Pesticides
PD vs Controls	CE_sum	81	CE_sol_ac_cat	0.001444445780642408	Aromatic/chlorinated solvents
PD vs Controls	CE_sum	82	CE_minedust_cat	0.04099895058940952	Mineral dust
PD vs Controls	CE_sum	82	CE_gasfumes_cat	0.07038753982548336	Gas fumes
PD vs Controls	CE_sum	82	CE_metals_cat	0.34526187504710454	Metals
PD vs Controls	CE_sum	82	CE_pest_all_cat	0.22747396234399728	Pesticides
PD vs Controls	CE_sum	82	CE_sol_ac_cat	0.3158776721940057	Aromatic/chlorinated solvents
PD vs Controls	CE_sum	83	CE_minedust_cat	0.002101188286714618	Mineral dust
PD vs Controls	CE_sum	83	CE_gasfumes_cat	2.560686639457587e-9	Gas fumes
PD vs Controls	CE_sum	83	CE_metals_cat	0.1761484262278568	Metals
PD vs Controls	CE_sum	83	CE_pest_all_cat	0.39621849352618727	Pesticides
PD vs Controls	CE_sum	83	CE_sol_ac_cat	0.42553188939855435	Aromatic/chlorinated solvents
PD vs Controls	CE_sum	84	CE_minedust_cat	0.0158729215191137	Mineral dust
PD vs Controls	CE_sum	84	CE_gasfumes_cat	0.024492687364007257	Gas fumes
PD vs Controls	CE_sum	84	CE_metals_cat	1.0875859569364575e-10	Metals
PD vs Controls	CE_sum	84	CE_pest_all_cat	0.9503007608009632	Pesticides
PD vs Controls	CE_sum	84	CE_sol_ac_cat	0.009333630207157733	Aromatic/chlorinated solvents
PD vs Controls	CE_sum	85	CE_minedust_cat	0.08850879594348941	Mineral dust
PD vs Controls	CE_sum	85	CE_gasfumes_cat	0.020663404662617325	Gas fumes
PD vs Controls	CE_sum	85	CE_metals_cat	0.10886120960603055	Metals
PD vs Controls	CE_sum	85	CE_pest_all_cat	0.2871954546214552	Pesticides
PD vs Controls	CE_sum	85	CE_sol_ac_cat	0.4947711351664076	Aromatic/chlorinated solvents
PD vs Controls	CE_sum	86	CE_minedust_cat	0.0035180297291248948	Mineral dust
PD vs Controls	CE_sum	86	CE_gasfumes_cat	0.0035264723370382217	Gas fumes
PD vs Controls	CE_sum	86	CE_metals_cat	0.0891694496490665	Metals
PD vs Controls	CE_sum	86	CE_pest_all_cat	0.8943645117242379	Pesticides
PD vs Controls	CE_sum	86	CE_sol_ac_cat	0.009421536560531822	Aromatic/chlorinated solvents
PD vs Controls	CE_sum	87	CE_minedust_cat	0.18423358826690073	Mineral dust
PD vs Controls	CE_sum	87	CE_gasfumes_cat	0.17501498249708444	Gas fumes
PD vs Controls	CE_sum	87	CE_metals_cat	0.2559568435696681	Metals
PD vs Controls	CE_sum	87	CE_pest_all_cat	0.2733719143901439	Pesticides
PD vs Controls	CE_sum	87	CE_sol_ac_cat	0.11142267127620287	Aromatic/chlorinated solvents
PD vs Controls	CE_sum	88	CE_minedust_cat	0.017851218912311416	Mineral dust
PD vs Controls	CE_sum	88	CE_gasfumes_cat	0.111768232760617	Gas fumes
PD vs Controls	CE_sum	88	CE_metals_cat	0.14576410137607268	Metals
PD vs Controls	CE_sum	88	CE_pest_all_cat	0.5556022627751807	Pesticides
PD vs Controls	CE_sum	88	CE_sol_ac_cat	0.1690141841758183	Aromatic/chlorinated solvents
PD vs Controls	CE_sum	89	CE_minedust_cat	0.058979000867342	Mineral dust
PD vs Controls	CE_sum	89	CE_gasfumes_cat	1.8741769891047122e-4	Gas fumes
PD vs Controls	CE_sum	89	CE_metals_cat	0.3114658376850109	Metals
PD vs Controls	CE_sum	89	CE_pest_all_cat	0.3925456321540218	Pesticides
PD vs Controls	CE_sum	89	CE_sol_ac_cat	0.23682211159471486	Aromatic/chlorinated solvents
PD vs Controls	CE_sum	90	CE_minedust_cat	0.21448880734249207	Mineral dust
PD vs Controls	CE_sum	90	CE_gasfumes_cat	0.043023261170485765	Gas fumes
PD vs Controls	CE_sum	90	CE_metals_cat	0.026533527576486887	Metals
PD vs Controls	CE_sum	90	CE_pest_all_cat	0.3735144124736984	Pesticides
PD vs Controls	CE_sum	90	CE_sol_ac_cat	0.34243999143683723	Aromatic/chlorinated solvents
PD vs Controls	CE_sum	91	CE_minedust_cat	0.1029816619761941	Mineral dust
PD vs Controls	CE_sum	91	CE_gasfumes_cat	0.008283949705251332	Gas fumes
PD vs Controls	CE_sum	91	CE_metals_cat	0.0010093721960679847	Metals
PD vs Controls	CE_sum	91	CE_pest_all_cat	0.8821666831013631	Pesticides
PD vs Controls	CE_sum	91	CE_sol_ac_cat	0.005558333021123396	Aromatic/chlorinated solvents
PD vs Controls	CE_sum	92	CE_minedust_cat	3.9979760624062806e-10	Mineral dust
PD vs Controls	CE_sum	92	CE_gasfumes_cat	0.0011020281586437061	Gas fumes
PD vs Controls	CE_sum	92	CE_metals_cat	0.7637885822741421	Metals
PD vs Controls	CE_sum	92	CE_pest_all_cat	0.16380762696678766	Pesticides
PD vs Controls	CE_sum	92	CE_sol_ac_cat	0.07130176220062895	Aromatic/chlorinated solvents
PD vs Controls	CE_sum	93	CE_minedust_cat	0.06598734233217125	Mineral dust
PD vs Controls	CE_sum	93	CE_gasfumes_cat	0.062429227047633845	Gas fumes
PD vs Controls	CE_sum	93	CE_metals_cat	0.40123479560556446	Metals
PD vs Controls	CE_sum	93	CE_pest_all_cat	0.12886367885798136	Pesticides
PD vs Controls	CE_sum	93	CE_sol_ac_cat	0.3414849561566494	Aromatic/chlorinated solvents
PD vs Controls	CE_sum	94	CE_minedust_cat	0.1263356442365682	Mineral dust
PD vs Controls	CE_sum	94	CE_gasfumes_cat	0.06438335976515333	Gas fumes
PD vs Controls	CE_sum	94	CE_metals_cat	0.32033087899982654	Metals
PD vs Controls	CE_sum	94	CE_pest_all_cat	0.20806923962971322	Pesticides
PD vs Controls	CE_sum	94	CE_sol_ac_cat	0.28088087736873835	Aromatic/chlorinated solvents
PD vs Controls	CE_sum	95	CE_minedust_cat	0.017825806215605013	Mineral dust
PD vs Controls	CE_sum	95	CE_gasfumes_cat	0.4820548838686549	Gas fumes
PD vs Controls	CE_sum	95	CE_metals_cat	0.03457266691361962	Metals
PD vs Controls	CE_sum	95	CE_pest_all_cat	0.30832156316546655	Pesticides
PD vs Controls	CE_sum	95	CE_sol_ac_cat	0.15722507983665363	Aromatic/chlorinated solvents
PD vs Controls	CE_sum	96	CE_minedust_cat	1.7094398325597616e-4	Mineral dust
PD vs Controls	CE_sum	96	CE_gasfumes_cat	0.017658857564211327	Gas fumes
PD vs Controls	CE_sum	96	CE_metals_cat	0.0586532560187732	Metals
PD vs Controls	CE_sum	96	CE_pest_all_cat	0.33656245752246894	Pesticides
PD vs Controls	CE_sum	96	CE_sol_ac_cat	0.5869544849112905	Aromatic/chlorinated solvents
PD vs Controls	CE_sum	97	CE_minedust_cat	0.004654349413786674	Mineral dust
PD vs Controls	CE_sum	97	CE_gasfumes_cat	0.022861327513002915	Gas fumes
PD vs Controls	CE_sum	97	CE_metals_cat	0.06885107411305166	Metals
PD vs Controls	CE_sum	97	CE_pest_all_cat	0.8179182988609844	Pesticides
PD vs Controls	CE_sum	97	CE_sol_ac_cat	0.08571495009917483	Aromatic/chlorinated solvents
PD vs Controls	CE_sum	98	CE_minedust_cat	0.030849970030007657	Mineral dust
PD vs Controls	CE_sum	98	CE_gasfumes_cat	0.13957174133026443	Gas fumes
PD vs Controls	CE_sum	98	CE_metals_cat	0.04050128955115443	Metals
PD vs Controls	CE_sum	98	CE_pest_all_cat	0.5706757142299641	Pesticides
PD vs Controls	CE_sum	98	CE_sol_ac_cat	0.21840128485860907	Aromatic/chlorinated solvents
PD vs Controls	CE_sum	99	CE_minedust_cat	0.29844015138100155	Mineral dust
PD vs Controls	CE_sum	99	CE_gasfumes_cat	0.013307366762733018	Gas fumes
PD vs Controls	CE_sum	99	CE_metals_cat	0.06641643006580804	Metals
PD vs Controls	CE_sum	99	CE_pest_all_cat	0.3898599931921406	Pesticides
PD vs Controls	CE_sum	99	CE_sol_ac_cat	0.23197605859831655	Aromatic/chlorinated solvents
PD vs Controls	CE_sum	100	CE_minedust_cat	0.1586229187245982	Mineral dust
PD vs Controls	CE_sum	100	CE_gasfumes_cat	0.007385276792661091	Gas fumes
PD vs Controls	CE_sum	100	CE_metals_cat	0.026550608504304823	Metals
PD vs Controls	CE_sum	100	CE_pest_all_cat	0.758624415623838	Pesticides
PD vs Controls	CE_sum	100	CE_sol_ac_cat	0.048816780354597786	Aromatic/chlorinated solvents
Parkinsonism vs Controls	CE_sum	1	CE_minedust_cat	0.9953545654406628	Mineral dust
Parkinsonism vs Controls	CE_sum	1	CE_gasfumes_cat	9.48394841249071e-12	Gas fumes
Parkinsonism vs Controls	CE_sum	1	CE_metals_cat	4.0635117165218297e-4	Metals
Parkinsonism vs Controls	CE_sum	1	CE_pest_all_cat	0.003384456104675211	Pesticides
Parkinsonism vs Controls	CE_sum	1	CE_sol_ac_cat	8.546272735258224e-4	Aromatic/chlorinated solvents
Parkinsonism vs Controls	CE_sum	2	CE_minedust_cat	0.04557610049525881	Mineral dust
Parkinsonism vs Controls	CE_sum	2	CE_gasfumes_cat	0.004414958962875864	Gas fumes
Parkinsonism vs Controls	CE_sum	2	CE_metals_cat	0.6094063630164249	Metals
Parkinsonism vs Controls	CE_sum	2	CE_pest_all_cat	0.31440116935973156	Pesticides
Parkinsonism vs Controls	CE_sum	2	CE_sol_ac_cat	0.026201408165708564	Aromatic/chlorinated solvents
Parkinsonism vs Controls	CE_sum	3	CE_minedust_cat	0.10744184143776056	Mineral dust
Parkinsonism vs Controls	CE_sum	3	CE_gasfumes_cat	0.13064627488634425	Gas fumes
Parkinsonism vs Controls	CE_sum	3	CE_metals_cat	0.4997275952900117	Metals
Parkinsonism vs Controls	CE_sum	3	CE_pest_all_cat	0.21760943378027361	Pesticides
Parkinsonism vs Controls	CE_sum	3	CE_sol_ac_cat	0.04457485460561011	Aromatic/chlorinated solvents
Parkinsonism vs Controls	CE_sum	4	CE_minedust_cat	1.3819929824181124e-6	Mineral dust
Parkinsonism vs Controls	CE_sum	4	CE_gasfumes_cat	0.5197630000019268	Gas fumes
Parkinsonism vs Controls	CE_sum	4	CE_metals_cat	0.3535916261328534	Metals
Parkinsonism vs Controls	CE_sum	4	CE_pest_all_cat	0.07427918483037886	Pesticides
Parkinsonism vs Controls	CE_sum	4	CE_sol_ac_cat	0.05236480704185867	Aromatic/chlorinated solvents
Parkinsonism vs Controls	CE_sum	5	CE_minedust_cat	8.221208661550101e-7	Mineral dust
Parkinsonism vs Controls	CE_sum	5	CE_gasfumes_cat	0.4152436094505584	Gas fumes
Parkinsonism vs Controls	CE_sum	5	CE_metals_cat	0.1257528718279697	Metals
Parkinsonism vs Controls	CE_sum	5	CE_pest_all_cat	5.978538271929308e-4	Pesticides
Parkinsonism vs Controls	CE_sum	5	CE_sol_ac_cat	0.45840484277341254	Aromatic/chlorinated solvents
Parkinsonism vs Controls	CE_sum	6	CE_minedust_cat	0.07115226470339009	Mineral dust
Parkinsonism vs Controls	CE_sum	6	CE_gasfumes_cat	0.3573013529068891	Gas fumes
Parkinsonism vs Controls	CE_sum	6	CE_metals_cat	0.24863456802105466	Metals
Parkinsonism vs Controls	CE_sum	6	CE_pest_all_cat	0.32242706227684753	Pesticides
Parkinsonism vs Controls	CE_sum	6	CE_sol_ac_cat	4.8475209181834294e-4	Aromatic/chlorinated solvents
Parkinsonism vs Controls	CE_sum	7	CE_minedust_cat	0.11719819936081038	Mineral dust
Parkinsonism vs Controls	CE_sum	7	CE_gasfumes_cat	0.05367931089463945	Gas fumes
Parkinsonism vs Controls	CE_sum	7	CE_metals_cat	0.0956943747897539	Metals
Parkinsonism vs Controls	CE_sum	7	CE_pest_all_cat	0.12296593226818517	Pesticides
Parkinsonism vs Controls	CE_sum	7	CE_sol_ac_cat	0.6104621826866109	Aromatic/chlorinated solvents
Parkinsonism vs Controls	CE_sum	8	CE_minedust_cat	0.0022281582732300593	Mineral dust
Parkinsonism vs Controls	CE_sum	8	CE_gasfumes_cat	0.5390449895379034	Gas fumes
Parkinsonism vs Controls	CE_sum	8	CE_metals_cat	0.1724290740434207	Metals
Parkinsonism vs Controls	CE_sum	8	CE_pest_all_cat	0.11386870355847263	Pesticides
Parkinsonism vs Controls	CE_sum	8	CE_sol_ac_cat	0.17242907458697299	Aromatic/chlorinated solvents
Parkinsonism vs Controls	CE_sum	9	CE_minedust_cat	7.134479087691619e-9	Mineral dust
Parkinsonism vs Controls	CE_sum	9	CE_gasfumes_cat	0.3523067428958484	Gas fumes
Parkinsonism vs Controls	CE_sum	9	CE_metals_cat	4.9067557129389213e-8	Metals
Parkinsonism vs Controls	CE_sum	9	CE_pest_all_cat	0.3434230433395425	Pesticides
Parkinsonism vs Controls	CE_sum	9	CE_sol_ac_cat	0.3042701575625726	Aromatic/chlorinated solvents
Parkinsonism vs Controls	CE_sum	10	CE_minedust_cat	0.015018191651964238	Mineral dust
Parkinsonism vs Controls	CE_sum	10	CE_gasfumes_cat	0.047903586633928436	Gas fumes
Parkinsonism vs Controls	CE_sum	10	CE_metals_cat	0.4834980155873069	Metals
Parkinsonism vs Controls	CE_sum	10	CE_pest_all_cat	0.09427043343712535	Pesticides
Parkinsonism vs Controls	CE_sum	10	CE_sol_ac_cat	0.3593097726896753	Aromatic/chlorinated solvents
Parkinsonism vs Controls	CE_sum	11	CE_minedust_cat	9.770527805388433e-8	Mineral dust
Parkinsonism vs Controls	CE_sum	11	CE_gasfumes_cat	6.081278737077837e-8	Gas fumes
Parkinsonism vs Controls	CE_sum	11	CE_metals_cat	0.0016185580107569422	Metals
Parkinsonism vs Controls	CE_sum	11	CE_pest_all_cat	0.5915995884725883	Pesticides
Parkinsonism vs Controls	CE_sum	11	CE_sol_ac_cat	0.40678169499858946	Aromatic/chlorinated solvents
Parkinsonism vs Controls	CE_sum	12	CE_minedust_cat	0.0020596045994321003	Mineral dust
Parkinsonism vs Controls	CE_sum	12	CE_gasfumes_cat	0.6110126792381451	Gas fumes
Parkinsonism vs Controls	CE_sum	12	CE_metals_cat	0.0014850714438123388	Metals
Parkinsonism vs Controls	CE_sum	12	CE_pest_all_cat	0.23816691119137715	Pesticides
Parkinsonism vs Controls	CE_sum	12	CE_sol_ac_cat	0.1472757335272327	Aromatic/chlorinated solvents
Parkinsonism vs Controls	CE_sum	13	CE_minedust_cat	0.6991939141723287	Mineral dust
Parkinsonism vs Controls	CE_sum	13	CE_gasfumes_cat	0.032998955349542926	Gas fumes
Parkinsonism vs Controls	CE_sum	13	CE_metals_cat	0.03347466624451039	Metals
Parkinsonism vs Controls	CE_sum	13	CE_pest_all_cat	0.23433226897966933	Pesticides
Parkinsonism vs Controls	CE_sum	13	CE_sol_ac_cat	1.9525394858424185e-7	Aromatic/chlorinated solvents
Parkinsonism vs Controls	CE_sum	14	CE_minedust_cat	0.004433620350156789	Mineral dust
Parkinsonism vs Controls	CE_sum	14	CE_gasfumes_cat	0.11001568504434087	Gas fumes
Parkinsonism vs Controls	CE_sum	14	CE_metals_cat	0.8474927855380593	Metals
Parkinsonism vs Controls	CE_sum	14	CE_pest_all_cat	1.2195834669340254e-6	Pesticides
Parkinsonism vs Controls	CE_sum	14	CE_sol_ac_cat	0.038056689483975455	Aromatic/chlorinated solvents
Parkinsonism vs Controls	CE_sum	15	CE_minedust_cat	0.13102032979546266	Mineral dust
Parkinsonism vs Controls	CE_sum	15	CE_gasfumes_cat	0.11877275726196627	Gas fumes
Parkinsonism vs Controls	CE_sum	15	CE_metals_cat	0.13648224561858918	Metals
Parkinsonism vs Controls	CE_sum	15	CE_pest_all_cat	0.1710373707577805	Pesticides
Parkinsonism vs Controls	CE_sum	15	CE_sol_ac_cat	0.4426872965662016	Aromatic/chlorinated solvents
Parkinsonism vs Controls	CE_sum	16	CE_minedust_cat	0.13631124057882046	Mineral dust
Parkinsonism vs Controls	CE_sum	16	CE_gasfumes_cat	0.5596482667511701	Gas fumes
Parkinsonism vs Controls	CE_sum	16	CE_metals_cat	0.06929949338417993	Metals
Parkinsonism vs Controls	CE_sum	16	CE_pest_all_cat	0.09578039704616445	Pesticides
Parkinsonism vs Controls	CE_sum	16	CE_sol_ac_cat	0.13896060223966494	Aromatic/chlorinated solvents
Parkinsonism vs Controls	CE_sum	17	CE_minedust_cat	0.1771464993380407	Mineral dust
Parkinsonism vs Controls	CE_sum	17	CE_gasfumes_cat	4.215444363415449e-10	Gas fumes
Parkinsonism vs Controls	CE_sum	17	CE_metals_cat	2.4668183182115023e-8	Metals
Parkinsonism vs Controls	CE_sum	17	CE_pest_all_cat	0.04483467842742355	Pesticides
Parkinsonism vs Controls	CE_sum	17	CE_sol_ac_cat	0.7780187971448084	Aromatic/chlorinated solvents
Parkinsonism vs Controls	CE_sum	18	CE_minedust_cat	0.06158892342428189	Mineral dust
Parkinsonism vs Controls	CE_sum	18	CE_gasfumes_cat	0.06782841660339556	Gas fumes
Parkinsonism vs Controls	CE_sum	18	CE_metals_cat	0.15434157554653422	Metals
Parkinsonism vs Controls	CE_sum	18	CE_pest_all_cat	0.716241075798549	Pesticides
Parkinsonism vs Controls	CE_sum	18	CE_sol_ac_cat	8.627239844192977e-9	Aromatic/chlorinated solvents
Parkinsonism vs Controls	CE_sum	19	CE_minedust_cat	0.11269329768372015	Mineral dust
Parkinsonism vs Controls	CE_sum	19	CE_gasfumes_cat	0.5367650777581447	Gas fumes
Parkinsonism vs Controls	CE_sum	19	CE_metals_cat	0.11211497722603249	Metals
Parkinsonism vs Controls	CE_sum	19	CE_pest_all_cat	0.09153844329814943	Pesticides
Parkinsonism vs Controls	CE_sum	19	CE_sol_ac_cat	0.1468882040339535	Aromatic/chlorinated solvents
Parkinsonism vs Controls	CE_sum	20	CE_minedust_cat	0.09178958682311555	Mineral dust
Parkinsonism vs Controls	CE_sum	20	CE_gasfumes_cat	0.7674775898134423	Gas fumes
Parkinsonism vs Controls	CE_sum	20	CE_metals_cat	0.03803620456094962	Metals
Parkinsonism vs Controls	CE_sum	20	CE_pest_all_cat	0.10269651078804572	Pesticides
Parkinsonism vs Controls	CE_sum	20	CE_sol_ac_cat	1.0801444693879651e-07	Aromatic/chlorinated solvents
Parkinsonism vs Controls	CE_sum	21	CE_minedust_cat	1.760862116181101e-9	Mineral dust
Parkinsonism vs Controls	CE_sum	21	CE_gasfumes_cat	0.5692829989036661	Gas fumes
Parkinsonism vs Controls	CE_sum	21	CE_metals_cat	0.035948055190250315	Metals
Parkinsonism vs Controls	CE_sum	21	CE_pest_all_cat	0.35882088905032333	Pesticides
Parkinsonism vs Controls	CE_sum	21	CE_sol_ac_cat	0.03594805509489813	Aromatic/chlorinated solvents
Parkinsonism vs Controls	CE_sum	22	CE_minedust_cat	0.004309375013300486	Mineral dust
Parkinsonism vs Controls	CE_sum	22	CE_gasfumes_cat	0.06501204083168968	Gas fumes
Parkinsonism vs Controls	CE_sum	22	CE_metals_cat	0.1826597887917918	Metals
Parkinsonism vs Controls	CE_sum	22	CE_pest_all_cat	0.594878791308554	Pesticides
Parkinsonism vs Controls	CE_sum	22	CE_sol_ac_cat	0.1531400040546637	Aromatic/chlorinated solvents
Parkinsonism vs Controls	CE_sum	23	CE_minedust_cat	0.021713451259403646	Mineral dust
Parkinsonism vs Controls	CE_sum	23	CE_gasfumes_cat	0.5214172914333153	Gas fumes
Parkinsonism vs Controls	CE_sum	23	CE_metals_cat	0.158434130214203	Metals
Parkinsonism vs Controls	CE_sum	23	CE_pest_all_cat	0.28222739048597645	Pesticides
Parkinsonism vs Controls	CE_sum	23	CE_sol_ac_cat	0.01620773660710179	Aromatic/chlorinated solvents
Parkinsonism vs Controls	CE_sum	24	CE_minedust_cat	0.7543254856416819	Mineral dust
Parkinsonism vs Controls	CE_sum	24	CE_gasfumes_cat	0.09443776110573666	Gas fumes
Parkinsonism vs Controls	CE_sum	24	CE_metals_cat	0.08918327963205736	Metals
Parkinsonism vs Controls	CE_sum	24	CE_pest_all_cat	0.05461521565995312	Pesticides
Parkinsonism vs Controls	CE_sum	24	CE_sol_ac_cat	0.007438257960571048	Aromatic/chlorinated solvents
Parkinsonism vs Controls	CE_sum	25	CE_minedust_cat	0.35246198782284055	Mineral dust
Parkinsonism vs Controls	CE_sum	25	CE_gasfumes_cat	0.01364793633552891	Gas fumes
Parkinsonism vs Controls	CE_sum	25	CE_metals_cat	0.07897129723077967	Metals
Parkinsonism vs Controls	CE_sum	25	CE_pest_all_cat	0.545546617219903	Pesticides
Parkinsonism vs Controls	CE_sum	25	CE_sol_ac_cat	0.0093721613909480209	Aromatic/chlorinated solvents
Parkinsonism vs Controls	CE_sum	26	CE_minedust_cat	0.1563924474370578	Mineral dust
Parkinsonism vs Controls	CE_sum	26	CE_gasfumes_cat	0.2445911608084309	Gas fumes
Parkinsonism vs Controls	CE_sum	26	CE_metals_cat	0.3509485045558652	Metals
Parkinsonism vs Controls	CE_sum	26	CE_pest_all_cat	0.10466595156643427	Pesticides
Parkinsonism vs Controls	CE_sum	26	CE_sol_ac_cat	0.14340193563221185	Aromatic/chlorinated solvents
Parkinsonism vs Controls	CE_sum	27	CE_minedust_cat	0.17686437715588776	Mineral dust
Parkinsonism vs Controls	CE_sum	27	CE_gasfumes_cat	4.473218295453175e-8	Gas fumes
Parkinsonism vs Controls	CE_sum	27	CE_metals_cat	6.321034029623323e-4	Metals
Parkinsonism vs Controls	CE_sum	27	CE_pest_all_cat	0.8218714009039408	Pesticides
Parkinsonism vs Controls	CE_sum	27	CE_sol_ac_cat	6.320738050259687e-4	Aromatic/chlorinated solvents
Parkinsonism vs Controls	CE_sum	28	CE_minedust_cat	4.0725865986754313e-10	Mineral dust
Parkinsonism vs Controls	CE_sum	28	CE_gasfumes_cat	4.0574862044351986e-7	Gas fumes
Parkinsonism vs Controls	CE_sum	28	CE_metals_cat	1.1865068288214645e-7	Metals
Parkinsonism vs Controls	CE_sum	28	CE_pest_all_cat	0.999999391945997	Pesticides
Parkinsonism vs Controls	CE_sum	28	CE_sol_ac_cat	8.324744126665732e-8	Aromatic/chlorinated solvents
Parkinsonism vs Controls	CE_sum	29	CE_minedust_cat	0.02999037623857616	Mineral dust
Parkinsonism vs Controls	CE_sum	29	CE_gasfumes_cat	0.007681389703017605	Gas fumes
Parkinsonism vs Controls	CE_sum	29	CE_metals_cat	0.684096399846885	Metals
Parkinsonism vs Controls	CE_sum	29	CE_pest_all_cat	0.2782317517473808	Pesticides
Parkinsonism vs Controls	CE_sum	29	CE_sol_ac_cat	8.246414075727702e-8	Aromatic/chlorinated solvents
Parkinsonism vs Controls	CE_sum	30	CE_minedust_cat	0.20394448240079008	Mineral dust
Parkinsonism vs Controls	CE_sum	30	CE_gasfumes_cat	1.6680045680167602e-6	Gas fumes
Parkinsonism vs Controls	CE_sum	30	CE_metals_cat	0.2893944339968107	Metals
Parkinsonism vs Controls	CE_sum	30	CE_pest_all_cat	0.39725572324736624	Pesticides
Parkinsonism vs Controls	CE_sum	30	CE_sol_ac_cat	0.1094036923504656	Aromatic/chlorinated solvents
Parkinsonism vs Controls	CE_sum	31	CE_minedust_cat	0.35317694927278026	Mineral dust
Parkinsonism vs Controls	CE_sum	31	CE_gasfumes_cat	0.19187862366106437	Gas fumes
Parkinsonism vs Controls	CE_sum	31	CE_metals_cat	1.9545982686881294e-8	Metals
Parkinsonism vs Controls	CE_sum	31	CE_pest_all_cat	0.22521937063066388	Pesticides
Parkinsonism vs Controls	CE_sum	31	CE_sol_ac_cat	0.22972503688950902	Aromatic/chlorinated solvents
Parkinsonism vs Controls	CE_sum	32	CE_minedust_cat	0.6696271228285706	Mineral dust
Parkinsonism vs Controls	CE_sum	32	CE_gasfumes_cat	0.10763575068053291	Gas fumes
Parkinsonism vs Controls	CE_sum	32	CE_metals_cat	0.0033827500820140326	Metals
Parkinsonism vs Controls	CE_sum	32	CE_pest_all_cat	0.07448617606280705	Pesticides
Parkinsonism vs Controls	CE_sum	32	CE_sol_ac_cat	0.1448682003460755	Aromatic/chlorinated solvents
Parkinsonism vs Controls	CE_sum	33	CE_minedust_cat	5.829121097619309e-8	Mineral dust
Parkinsonism vs Controls	CE_sum	33	CE_gasfumes_cat	0.18715234701868635	Gas fumes
Parkinsonism vs Controls	CE_sum	33	CE_metals_cat	0.08363446676470974	Metals
Parkinsonism vs Controls	CE_sum	33	CE_pest_all_cat	0.7249972627405722	Pesticides
Parkinsonism vs Controls	CE_sum	33	CE_sol_ac_cat	0.0042158651848206545	Aromatic/chlorinated solvents
Parkinsonism vs Controls	CE_sum	34	CE_minedust_cat	1.395618066223382e-6	Mineral dust
Parkinsonism vs Controls	CE_sum	34	CE_gasfumes_cat	0.13842646971457584	Gas fumes
Parkinsonism vs Controls	CE_sum	34	CE_metals_cat	0.7014882680389863	Metals
Parkinsonism vs Controls	CE_sum	34	CE_pest_all_cat	0.046890274206161986	Pesticides
Parkinsonism vs Controls	CE_sum	34	CE_sol_ac_cat	0.11319359242220968	Aromatic/chlorinated solvents
Parkinsonism vs Controls	CE_sum	35	CE_minedust_cat	0.07594944091073406	Mineral dust
Parkinsonism vs Controls	CE_sum	35	CE_gasfumes_cat	0.3278698449537022	Gas fumes
Parkinsonism vs Controls	CE_sum	35	CE_metals_cat	0.009392979705154651	Metals
Parkinsonism vs Controls	CE_sum	35	CE_pest_all_cat	0.48566477511648976	Pesticides
Parkinsonism vs Controls	CE_sum	35	CE_sol_ac_cat	0.10112295931391996	Aromatic/chlorinated solvents
Parkinsonism vs Controls	CE_sum	36	CE_minedust_cat	0.12023851678641981	Mineral dust
Parkinsonism vs Controls	CE_sum	36	CE_gasfumes_cat	0.05446463757755104	Gas fumes
Parkinsonism vs Controls	CE_sum	36	CE_metals_cat	0.016585535784273044	Metals
Parkinsonism vs Controls	CE_sum	36	CE_pest_all_cat	0.8087113069678507	Pesticides
Parkinsonism vs Controls	CE_sum	36	CE_sol_ac_cat	2.883905286065332e-9	Aromatic/chlorinated solvents
Parkinsonism vs Controls	CE_sum	37	CE_minedust_cat	0.15650868848015428	Mineral dust
Parkinsonism vs Controls	CE_sum	37	CE_gasfumes_cat	0.3410759547151856	Gas fumes
Parkinsonism vs Controls	CE_sum	37	CE_metals_cat	0.09659871536788789	Metals
Parkinsonism vs Controls	CE_sum	37	CE_pest_all_cat	0.3903241490066334	Pesticides
Parkinsonism vs Controls	CE_sum	37	CE_sol_ac_cat	0.015492492430138723	Aromatic/chlorinated solvents
Parkinsonism vs Controls	CE_sum	38	CE_minedust_cat	0.708302478120908	Mineral dust
Parkinsonism vs Controls	CE_sum	38	CE_gasfumes_cat	0.2509674836854542	Gas fumes
Parkinsonism vs Controls	CE_sum	38	CE_metals_cat	3.913815651499916e-7	Metals
Parkinsonism vs Controls	CE_sum	38	CE_pest_all_cat	0.01546817102886885	Pesticides
Parkinsonism vs Controls	CE_sum	38	CE_sol_ac_cat	0.02526147578320388	Aromatic/chlorinated solvents
Parkinsonism vs Controls	CE_sum	39	CE_minedust_cat	0.006678314315186731	Mineral dust
Parkinsonism vs Controls	CE_sum	39	CE_gasfumes_cat	0.22800841409787723	Gas fumes
Parkinsonism vs Controls	CE_sum	39	CE_metals_cat	0.22101067859660864	Metals
Parkinsonism vs Controls	CE_sum	39	CE_pest_all_cat	0.5443025721789516	Pesticides
Parkinsonism vs Controls	CE_sum	39	CE_sol_ac_cat	2.081137533458204e-8	Aromatic/chlorinated solvents
Parkinsonism vs Controls	CE_sum	40	CE_minedust_cat	0.19839401102153248	Mineral dust
Parkinsonism vs Controls	CE_sum	40	CE_gasfumes_cat	0.07109876326848225	Gas fumes
Parkinsonism vs Controls	CE_sum	40	CE_metals_cat	0.2014640267249845	Metals
Parkinsonism vs Controls	CE_sum	40	CE_pest_all_cat	0.4386214423946575	Pesticides
Parkinsonism vs Controls	CE_sum	40	CE_sol_ac_cat	0.0904217565903432	Aromatic/chlorinated solvents
Parkinsonism vs Controls	CE_sum	41	CE_minedust_cat	0.2571112905358795	Mineral dust
Parkinsonism vs Controls	CE_sum	41	CE_gasfumes_cat	0.47337514131431174	Gas fumes
Parkinsonism vs Controls	CE_sum	41	CE_metals_cat	0.14586636290193988	Metals
Parkinsonism vs Controls	CE_sum	41	CE_pest_all_cat	0.05004455290476284	Pesticides
Parkinsonism vs Controls	CE_sum	41	CE_sol_ac_cat	0.07360265234310588	Aromatic/chlorinated solvents
Parkinsonism vs Controls	CE_sum	42	CE_minedust_cat	1.722588313495281e-7	Mineral dust
Parkinsonism vs Controls	CE_sum	42	CE_gasfumes_cat	0.01369017973072564	Gas fumes
Parkinsonism vs Controls	CE_sum	42	CE_metals_cat	0.22011050094998302	Metals
Parkinsonism vs Controls	CE_sum	42	CE_pest_all_cat	0.21757913538768245	Pesticides
Parkinsonism vs Controls	CE_sum	42	CE_sol_ac_cat	0.5486200116727779	Aromatic/chlorinated solvents
Parkinsonism vs Controls	CE_sum	43	CE_minedust_cat	0.09637711346019487	Mineral dust
Parkinsonism vs Controls	CE_sum	43	CE_gasfumes_cat	0.010137920308628853	Gas fumes
Parkinsonism vs Controls	CE_sum	43	CE_metals_cat	0.04341738142399445	Metals
Parkinsonism vs Controls	CE_sum	43	CE_pest_all_cat	0.05881163022629549	Pesticides
Parkinsonism vs Controls	CE_sum	43	CE_sol_ac_cat	0.7912559545808858	Aromatic/chlorinated solvents
Parkinsonism vs Controls	CE_sum	44	CE_minedust_cat	0.28837976908720997	Mineral dust
Parkinsonism vs Controls	CE_sum	44	CE_gasfumes_cat	0.04807142933172332	Gas fumes
Parkinsonism vs Controls	CE_sum	44	CE_metals_cat	0.09668543911265044	Metals
Parkinsonism vs Controls	CE_sum	44	CE_pest_all_cat	0.5458948451675603	Pesticides
Parkinsonism vs Controls	CE_sum	44	CE_sol_ac_cat	0.020968517300855992	Aromatic/chlorinated solvents
Parkinsonism vs Controls	CE_sum	45	CE_minedust_cat	7.065938572479503e-4	Mineral dust
Parkinsonism vs Controls	CE_sum	45	CE_gasfumes_cat	0.4973648172885248	Gas fumes
Parkinsonism vs Controls	CE_sum	45	CE_metals_cat	0.10838896083352502	Metals
Parkinsonism vs Controls	CE_sum	45	CE_pest_all_cat	0.013189047895662394	Pesticides
Parkinsonism vs Controls	CE_sum	45	CE_sol_ac_cat	0.3803505801250394	Aromatic/chlorinated solvents
Parkinsonism vs Controls	CE_sum	46	CE_minedust_cat	0.05457385486469373	Mineral dust
Parkinsonism vs Controls	CE_sum	46	CE_gasfumes_cat	0.14216276326448066	Gas fumes
Parkinsonism vs Controls	CE_sum	46	CE_metals_cat	0.009663933469098484	Metals
Parkinsonism vs Controls	CE_sum	46	CE_pest_all_cat	0.20450327668806403	Pesticides
Parkinsonism vs Controls	CE_sum	46	CE_sol_ac_cat	0.589096171713663	Aromatic/chlorinated solvents
Parkinsonism vs Controls	CE_sum	47	CE_minedust_cat	1.2178253170169261e-8	Mineral dust
Parkinsonism vs Controls	CE_sum	47	CE_gasfumes_cat	0.6299347298604785	Gas fumes
Parkinsonism vs Controls	CE_sum	47	CE_metals_cat	0.251176741779618	Metals
Parkinsonism vs Controls	CE_sum	47	CE_pest_all_cat	0.08282422710292241	Pesticides
Parkinsonism vs Controls	CE_sum	47	CE_sol_ac_cat	0.03606428907872749	Aromatic/chlorinated solvents
Parkinsonism vs Controls	CE_sum	48	CE_minedust_cat	0.02938587776281343	Mineral dust
Parkinsonism vs Controls	CE_sum	48	CE_gasfumes_cat	0.21265492416781093	Gas fumes
Parkinsonism vs Controls	CE_sum	48	CE_metals_cat	0.016425265585401253	Metals
Parkinsonism vs Controls	CE_sum	48	CE_pest_all_cat	0.7154475851611947	Pesticides
Parkinsonism vs Controls	CE_sum	48	CE_sol_ac_cat	0.026086347322780232	Aromatic/chlorinated solvents
Parkinsonism vs Controls	CE_sum	49	CE_minedust_cat	0.07756098263121082	Mineral dust
Parkinsonism vs Controls	CE_sum	49	CE_gasfumes_cat	5.8524997154741265e-8	Gas fumes
Parkinsonism vs Controls	CE_sum	49	CE_metals_cat	0.24721791923349293	Metals
Parkinsonism vs Controls	CE_sum	49	CE_pest_all_cat	0.4285041946979514	Pesticides
Parkinsonism vs Controls	CE_sum	49	CE_sol_ac_cat	0.2467168449123476	Aromatic/chlorinated solvents
Parkinsonism vs Controls	CE_sum	50	CE_minedust_cat	3.785997023058724e-8	Mineral dust
Parkinsonism vs Controls	CE_sum	50	CE_gasfumes_cat	0.0013464366618400278	Gas fumes
Parkinsonism vs Controls	CE_sum	50	CE_metals_cat	0.9434685792184968	Metals
Parkinsonism vs Controls	CE_sum	50	CE_pest_all_cat	0.0222970902923811	Pesticides
Parkinsonism vs Controls	CE_sum	50	CE_sol_ac_cat	0.0328878559673123	Aromatic/chlorinated solvents
Parkinsonism vs Controls	CE_sum	51	CE_minedust_cat	0.19556186016922816	Mineral dust
Parkinsonism vs Controls	CE_sum	51	CE_gasfumes_cat	0.555130561403592	Gas fumes
Parkinsonism vs Controls	CE_sum	51	CE_metals_cat	0.03377006362536219	Metals
Parkinsonism vs Controls	CE_sum	51	CE_pest_all_cat	0.21227288482758042	Pesticides
Parkinsonism vs Controls	CE_sum	51	CE_sol_ac_cat	0.003264629974237081	Aromatic/chlorinated solvents
Parkinsonism vs Controls	CE_sum	52	CE_minedust_cat	0.6122292915520073	Mineral dust
Parkinsonism vs Controls	CE_sum	52	CE_gasfumes_cat	0.05554615042430827	Gas fumes
Parkinsonism vs Controls	CE_sum	52	CE_metals_cat	0.3141551194804764	Metals
Parkinsonism vs Controls	CE_sum	52	CE_pest_all_cat	0.009340059030386027	Pesticides
Parkinsonism vs Controls	CE_sum	52	CE_sol_ac_cat	0.008729379512821754	Aromatic/chlorinated solvents
Parkinsonism vs Controls	CE_sum	53	CE_minedust_cat	1.0517167586507969e-5	Mineral dust
Parkinsonism vs Controls	CE_sum	53	CE_gasfumes_cat	5.400255025509346e-6	Gas fumes
Parkinsonism vs Controls	CE_sum	53	CE_metals_cat	0.01923320642373287	Metals
Parkinsonism vs Controls	CE_sum	53	CE_pest_all_cat	0.9554198330908128	Pesticides
Parkinsonism vs Controls	CE_sum	53	CE_sol_ac_cat	0.025331043062842545	Aromatic/chlorinated solvents
Parkinsonism vs Controls	CE_sum	54	CE_minedust_cat	0.011840618281411319	Mineral dust
Parkinsonism vs Controls	CE_sum	54	CE_gasfumes_cat	0.28776912972865776	Gas fumes
Parkinsonism vs Controls	CE_sum	54	CE_metals_cat	0.3516738957086308	Metals
Parkinsonism vs Controls	CE_sum	54	CE_pest_all_cat	0.30636000264626856	Pesticides
Parkinsonism vs Controls	CE_sum	54	CE_sol_ac_cat	0.042356353635031714	Aromatic/chlorinated solvents
Parkinsonism vs Controls	CE_sum	55	CE_minedust_cat	0.8992075014167551	Mineral dust
Parkinsonism vs Controls	CE_sum	55	CE_gasfumes_cat	2.891385305078927e-6	Gas fumes
Parkinsonism vs Controls	CE_sum	55	CE_metals_cat	0.0869134927550876	Metals
Parkinsonism vs Controls	CE_sum	55	CE_pest_all_cat	4.799525292548414e-5	Pesticides
Parkinsonism vs Controls	CE_sum	55	CE_sol_ac_cat	0.013828119189927685	Aromatic/chlorinated solvents
Parkinsonism vs Controls	CE_sum	56	CE_minedust_cat	0.23779940714185596	Mineral dust
Parkinsonism vs Controls	CE_sum	56	CE_gasfumes_cat	3.832963793452478e-9	Gas fumes
Parkinsonism vs Controls	CE_sum	56	CE_metals_cat	0.33716216460199244	Metals
Parkinsonism vs Controls	CE_sum	56	CE_pest_all_cat	0.08787626022871058	Pesticides
Parkinsonism vs Controls	CE_sum	56	CE_sol_ac_cat	0.33716216419447737	Aromatic/chlorinated solvents
Parkinsonism vs Controls	CE_sum	57	CE_minedust_cat	0.6728217118250356	Mineral dust
Parkinsonism vs Controls	CE_sum	57	CE_gasfumes_cat	0.0722610207687103	Gas fumes
Parkinsonism vs Controls	CE_sum	57	CE_metals_cat	0.03555232903290439	Metals
Parkinsonism vs Controls	CE_sum	57	CE_pest_all_cat	0.14280127818505298	Pesticides
Parkinsonism vs Controls	CE_sum	57	CE_sol_ac_cat	0.07656366018829727	Aromatic/chlorinated solvents
Parkinsonism vs Controls	CE_sum	58	CE_minedust_cat	0.7182738799302227	Mineral dust
Parkinsonism vs Controls	CE_sum	58	CE_gasfumes_cat	0.01738881935713195	Gas fumes
Parkinsonism vs Controls	CE_sum	58	CE_metals_cat	0.13327571769908328	Metals
Parkinsonism vs Controls	CE_sum	58	CE_pest_all_cat	0.12232944822463658	Pesticides
Parkinsonism vs Controls	CE_sum	58	CE_sol_ac_cat	0.008732134788925365	Aromatic/chlorinated solvents
Parkinsonism vs Controls	CE_sum	59	CE_minedust_cat	0.0241156021897932	Mineral dust
Parkinsonism vs Controls	CE_sum	59	CE_gasfumes_cat	0.5451059534834285	Gas fumes
Parkinsonism vs Controls	CE_sum	59	CE_metals_cat	0.2035335355654992	Metals
Parkinsonism vs Controls	CE_sum	59	CE_pest_all_cat	0.023711373764409904	Pesticides
Parkinsonism vs Controls	CE_sum	59	CE_sol_ac_cat	0.20353353499686955	Aromatic/chlorinated solvents
Parkinsonism vs Controls	CE_sum	60	CE_minedust_cat	0.33896274015954747	Mineral dust
Parkinsonism vs Controls	CE_sum	60	CE_gasfumes_cat	0.07316093720590322	Gas fumes
Parkinsonism vs Controls	CE_sum	60	CE_metals_cat	0.003325866168904841	Metals
Parkinsonism vs Controls	CE_sum	60	CE_pest_all_cat	0.26522846216991625	Pesticides
Parkinsonism vs Controls	CE_sum	60	CE_sol_ac_cat	0.31932199429572833	Aromatic/chlorinated solvents
Parkinsonism vs Controls	CE_sum	61	CE_minedust_cat	2.776270863537613e-8	Mineral dust
Parkinsonism vs Controls	CE_sum	61	CE_gasfumes_cat	7.055304523761897e-8	Gas fumes
Parkinsonism vs Controls	CE_sum	61	CE_metals_cat	7.103720111026999e-5	Metals
Parkinsonism vs Controls	CE_sum	61	CE_pest_all_cat	0.9902386408381311	Pesticides
Parkinsonism vs Controls	CE_sum	61	CE_sol_ac_cat	0.009690223645005155	Aromatic/chlorinated solvents
Parkinsonism vs Controls	CE_sum	62	CE_minedust_cat	0.499647624183764	Mineral dust
Parkinsonism vs Controls	CE_sum	62	CE_gasfumes_cat	0.007394845649034686	Gas fumes
Parkinsonism vs Controls	CE_sum	62	CE_metals_cat	0.017280465466980664	Metals
Parkinsonism vs Controls	CE_sum	62	CE_pest_all_cat	0.45839659923084913	Pesticides
Parkinsonism vs Controls	CE_sum	62	CE_sol_ac_cat	0.017280465469371478	Aromatic/chlorinated solvents
Parkinsonism vs Controls	CE_sum	63	CE_minedust_cat	0.18005539428391357	Mineral dust
Parkinsonism vs Controls	CE_sum	63	CE_gasfumes_cat	0.1292156264468325	Gas fumes
Parkinsonism vs Controls	CE_sum	63	CE_metals_cat	0.09222203425265973	Metals
Parkinsonism vs Controls	CE_sum	63	CE_pest_all_cat	0.14374521924923872	Pesticides
Parkinsonism vs Controls	CE_sum	63	CE_sol_ac_cat	0.45476172576735546	Aromatic/chlorinated solvents
Parkinsonism vs Controls	CE_sum	64	CE_minedust_cat	0.022462105376100813	Mineral dust
Parkinsonism vs Controls	CE_sum	64	CE_gasfumes_cat	0.2189630792591429	Gas fumes
Parkinsonism vs Controls	CE_sum	64	CE_metals_cat	0.5663370303940322	Metals
Parkinsonism vs Controls	CE_sum	64	CE_pest_all_cat	0.02280016516708414	Pesticides
Parkinsonism vs Controls	CE_sum	64	CE_sol_ac_cat	0.16943761980363958	Aromatic/chlorinated solvents
Parkinsonism vs Controls	CE_sum	65	CE_minedust_cat	0.5081752716894203	Mineral dust
Parkinsonism vs Controls	CE_sum	65	CE_gasfumes_cat	0.06359199729929274	Gas fumes
Parkinsonism vs Controls	CE_sum	65	CE_metals_cat	0.183786521017824	Metals
Parkinsonism vs Controls	CE_sum	65	CE_pest_all_cat	0.11547789534764143	Pesticides
Parkinsonism vs Controls	CE_sum	65	CE_sol_ac_cat	0.12896831464582165	Aromatic/chlorinated solvents
Parkinsonism vs Controls	CE_sum	66	CE_minedust_cat	0.04296146784730695	Mineral dust
Parkinsonism vs Controls	CE_sum	66	CE_gasfumes_cat	0.14169176597483008	Gas fumes
Parkinsonism vs Controls	CE_sum	66	CE_metals_cat	0.718087480291638	Metals
Parkinsonism vs Controls	CE_sum	66	CE_pest_all_cat	0.09258501068168519	Pesticides
Parkinsonism vs Controls	CE_sum	66	CE_sol_ac_cat	0.0046742752045398645	Aromatic/chlorinated solvents
Parkinsonism vs Controls	CE_sum	67	CE_minedust_cat	0.15861357350443567	Mineral dust
Parkinsonism vs Controls	CE_sum	67	CE_gasfumes_cat	0.14161042460756418	Gas fumes
Parkinsonism vs Controls	CE_sum	67	CE_metals_cat	1.4569645612025934e-9	Metals
Parkinsonism vs Controls	CE_sum	67	CE_pest_all_cat	0.5860974792757704	Pesticides
Parkinsonism vs Controls	CE_sum	67	CE_sol_ac_cat	0.11367852115526521	Aromatic/chlorinated solvents
Parkinsonism vs Controls	CE_sum	68	CE_minedust_cat	0.1383962775697982	Mineral dust
Parkinsonism vs Controls	CE_sum	68	CE_gasfumes_cat	0.13464229291904087	Gas fumes
Parkinsonism vs Controls	CE_sum	68	CE_metals_cat	0.6690318709741606	Metals
Parkinsonism vs Controls	CE_sum	68	CE_pest_all_cat	3.0065368922488865e-7	Pesticides
Parkinsonism vs Controls	CE_sum	68	CE_sol_ac_cat	0.05792925788331124	Aromatic/chlorinated solvents
Parkinsonism vs Controls	CE_sum	69	CE_minedust_cat	0.011427981528491775	Mineral dust
Parkinsonism vs Controls	CE_sum	69	CE_gasfumes_cat	0.07567333455581114	Gas fumes
Parkinsonism vs Controls	CE_sum	69	CE_metals_cat	0.33107000023464933	Metals
Parkinsonism vs Controls	CE_sum	69	CE_pest_all_cat	0.5794668828095428	Pesticides
Parkinsonism vs Controls	CE_sum	69	CE_sol_ac_cat	0.0023618008715058296	Aromatic/chlorinated solvents
Parkinsonism vs Controls	CE_sum	70	CE_minedust_cat	0.3580354754699242	Mineral dust
Parkinsonism vs Controls	CE_sum	70	CE_gasfumes_cat	0.004783261272000697	Gas fumes
Parkinsonism vs Controls	CE_sum	70	CE_metals_cat	0.3345499526209586	Metals
Parkinsonism vs Controls	CE_sum	70	CE_pest_all_cat	0.3026312448761679	Pesticides
Parkinsonism vs Controls	CE_sum	70	CE_sol_ac_cat	6.57609483753601e-8	Aromatic/chlorinated solvents
Parkinsonism vs Controls	CE_sum	71	CE_minedust_cat	0.5800078274371455	Mineral dust
Parkinsonism vs Controls	CE_sum	71	CE_gasfumes_cat	0.0525740125744269	Gas fumes
Parkinsonism vs Controls	CE_sum	71	CE_metals_cat	9.167047647185674e-8	Metals
Parkinsonism vs Controls	CE_sum	71	CE_pest_all_cat	0.01950912486117194	Pesticides
Parkinsonism vs Controls	CE_sum	71	CE_sol_ac_cat	0.34790894345677914	Aromatic/chlorinated solvents
Parkinsonism vs Controls	CE_sum	72	CE_minedust_cat	0.007300297870590732	Mineral dust
Parkinsonism vs Controls	CE_sum	72	CE_gasfumes_cat	0.11330101231781883	Gas fumes
Parkinsonism vs Controls	CE_sum	72	CE_metals_cat	1.7970721907408797e-7	Metals
Parkinsonism vs Controls	CE_sum	72	CE_pest_all_cat	0.8793969992882154	Pesticides
Parkinsonism vs Controls	CE_sum	72	CE_sol_ac_cat	1.5108161558879688e-6	Aromatic/chlorinated solvents
Parkinsonism vs Controls	CE_sum	73	CE_minedust_cat	0.16724024364988394	Mineral dust
Parkinsonism vs Controls	CE_sum	73	CE_gasfumes_cat	0.4971356446407466	Gas fumes
Parkinsonism vs Controls	CE_sum	73	CE_metals_cat	0.21948886553096086	Metals
Parkinsonism vs Controls	CE_sum	73	CE_pest_all_cat	0.09381680418166313	Pesticides
Parkinsonism vs Controls	CE_sum	73	CE_sol_ac_cat	0.02231844199674519	Aromatic/chlorinated solvents
Parkinsonism vs Controls	CE_sum	74	CE_minedust_cat	2.6985775652658825e-9	Mineral dust
Parkinsonism vs Controls	CE_sum	74	CE_gasfumes_cat	0.019493097328814307	Gas fumes
Parkinsonism vs Controls	CE_sum	74	CE_metals_cat	0.4008948431732158	Metals
Parkinsonism vs Controls	CE_sum	74	CE_pest_all_cat	0.32835792051811746	Pesticides
Parkinsonism vs Controls	CE_sum	74	CE_sol_ac_cat	0.2512541362812745	Aromatic/chlorinated solvents
Parkinsonism vs Controls	CE_sum	75	CE_minedust_cat	9.03546228305213e-10	Mineral dust
Parkinsonism vs Controls	CE_sum	75	CE_gasfumes_cat	0.2667705308225051	Gas fumes
Parkinsonism vs Controls	CE_sum	75	CE_metals_cat	0.6294762734016341	Metals
Parkinsonism vs Controls	CE_sum	75	CE_pest_all_cat	0.02360559876486358	Pesticides
Parkinsonism vs Controls	CE_sum	75	CE_sol_ac_cat	0.08014759610745083	Aromatic/chlorinated solvents
Parkinsonism vs Controls	CE_sum	76	CE_minedust_cat	0.02754612533552523	Mineral dust
Parkinsonism vs Controls	CE_sum	76	CE_gasfumes_cat	0.007584492283274576	Gas fumes
Parkinsonism vs Controls	CE_sum	76	CE_metals_cat	0.26509635381594443	Metals
Parkinsonism vs Controls	CE_sum	76	CE_pest_all_cat	0.637079103240545	Pesticides
Parkinsonism vs Controls	CE_sum	76	CE_sol_ac_cat	0.06269392532471074	Aromatic/chlorinated solvents
Parkinsonism vs Controls	CE_sum	77	CE_minedust_cat	0.3007965356731473	Mineral dust
Parkinsonism vs Controls	CE_sum	77	CE_gasfumes_cat	0.11851778409859995	Gas fumes
Parkinsonism vs Controls	CE_sum	77	CE_metals_cat	0.006243321037439743	Metals
Parkinsonism vs Controls	CE_sum	77	CE_pest_all_cat	0.5744423589858811	Pesticides
Parkinsonism vs Controls	CE_sum	77	CE_sol_ac_cat	2.049320595719568e-10	Aromatic/chlorinated solvents
Parkinsonism vs Controls	CE_sum	78	CE_minedust_cat	0.4506334863258335	Mineral dust
Parkinsonism vs Controls	CE_sum	78	CE_gasfumes_cat	0.11270157681694022	Gas fumes
Parkinsonism vs Controls	CE_sum	78	CE_metals_cat	0.01530802544600469	Metals
Parkinsonism vs Controls	CE_sum	78	CE_pest_all_cat	0.4213568307671087	Pesticides
Parkinsonism vs Controls	CE_sum	78	CE_sol_ac_cat	8.064411284730725e-8	Aromatic/chlorinated solvents
Parkinsonism vs Controls	CE_sum	79	CE_minedust_cat	0.021096746752040426	Mineral dust
Parkinsonism vs Controls	CE_sum	79	CE_gasfumes_cat	0.014778465876479517	Gas fumes
Parkinsonism vs Controls	CE_sum	79	CE_metals_cat	0.6113381265505579	Metals
Parkinsonism vs Controls	CE_sum	79	CE_pest_all_cat	0.3262793015797759	Pesticides
Parkinsonism vs Controls	CE_sum	79	CE_sol_ac_cat	0.026507359241146077	Aromatic/chlorinated solvents
Parkinsonism vs Controls	CE_sum	80	CE_minedust_cat	0.06836827358449481	Mineral dust
Parkinsonism vs Controls	CE_sum	80	CE_gasfumes_cat	0.0042099266053894115	Gas fumes
Parkinsonism vs Controls	CE_sum	80	CE_metals_cat	0.7419081041582306	Metals
Parkinsonism vs Controls	CE_sum	80	CE_pest_all_cat	0.009902691417406058	Pesticides
Parkinsonism vs Controls	CE_sum	80	CE_sol_ac_cat	0.17561100423447967	Aromatic/chlorinated solvents
Parkinsonism vs Controls	CE_sum	81	CE_minedust_cat	0.0625276304942509	Mineral dust
Parkinsonism vs Controls	CE_sum	81	CE_gasfumes_cat	0.16884889180225818	Gas fumes
Parkinsonism vs Controls	CE_sum	81	CE_metals_cat	0.08503242087478281	Metals
Parkinsonism vs Controls	CE_sum	81	CE_pest_all_cat	0.49686410182817015	Pesticides
Parkinsonism vs Controls	CE_sum	81	CE_sol_ac_cat	0.18672695500053788	Aromatic/chlorinated solvents
Parkinsonism vs Controls	CE_sum	82	CE_minedust_cat	0.13274971899868535	Mineral dust
Parkinsonism vs Controls	CE_sum	82	CE_gasfumes_cat	2.952968690529982e-7	Gas fumes
Parkinsonism vs Controls	CE_sum	82	CE_metals_cat	0.20021992003616948	Metals
Parkinsonism vs Controls	CE_sum	82	CE_pest_all_cat	0.4668101457978621	Pesticides
Parkinsonism vs Controls	CE_sum	82	CE_sol_ac_cat	0.20021991987041374	Aromatic/chlorinated solvents
Parkinsonism vs Controls	CE_sum	83	CE_minedust_cat	5.652075164990118e-5	Mineral dust
Parkinsonism vs Controls	CE_sum	83	CE_gasfumes_cat	0.08396187873017232	Gas fumes
Parkinsonism vs Controls	CE_sum	83	CE_metals_cat	0.7845248272910699	Metals
Parkinsonism vs Controls	CE_sum	83	CE_pest_all_cat	4.824423540134195e-6	Pesticides
Parkinsonism vs Controls	CE_sum	83	CE_sol_ac_cat	0.13145194880356745	Aromatic/chlorinated solvents
Parkinsonism vs Controls	CE_sum	84	CE_minedust_cat	0.08706344352249043	Mineral dust
Parkinsonism vs Controls	CE_sum	84	CE_gasfumes_cat	0.4358659110337512	Gas fumes
Parkinsonism vs Controls	CE_sum	84	CE_metals_cat	0.4550510612702897	Metals
Parkinsonism vs Controls	CE_sum	84	CE_pest_all_cat	2.3691351630903632e-4	Pesticides
Parkinsonism vs Controls	CE_sum	84	CE_sol_ac_cat	0.021782670657159657	Aromatic/chlorinated solvents
Parkinsonism vs Controls	CE_sum	85	CE_minedust_cat	2.731818593040166e-7	Mineral dust
Parkinsonism vs Controls	CE_sum	85	CE_gasfumes_cat	0.20265557927657976	Gas fumes
Parkinsonism vs Controls	CE_sum	85	CE_metals_cat	1.2390432809009743e-6	Metals
Parkinsonism vs Controls	CE_sum	85	CE_pest_all_cat	0.20165586201612976	Pesticides
Parkinsonism vs Controls	CE_sum	85	CE_sol_ac_cat	0.5956870464821503	Aromatic/chlorinated solvents
Parkinsonism vs Controls	CE_sum	86	CE_minedust_cat	1.21618499136091e-6	Mineral dust
Parkinsonism vs Controls	CE_sum	86	CE_gasfumes_cat	1.0129334246970214e-4	Gas fumes
Parkinsonism vs Controls	CE_sum	86	CE_metals_cat	0.9969097703698014	Metals
Parkinsonism vs Controls	CE_sum	86	CE_pest_all_cat	0.002987719545694037	Pesticides
Parkinsonism vs Controls	CE_sum	86	CE_sol_ac_cat	5.570427097754046e-10	Aromatic/chlorinated solvents
Parkinsonism vs Controls	CE_sum	87	CE_minedust_cat	4.6520561282865315e-8	Mineral dust
Parkinsonism vs Controls	CE_sum	87	CE_gasfumes_cat	0.002206446378173167	Gas fumes
Parkinsonism vs Controls	CE_sum	87	CE_metals_cat	0.6928415197789173	Metals
Parkinsonism vs Controls	CE_sum	87	CE_pest_all_cat	0.03005763233058346	Pesticides
Parkinsonism vs Controls	CE_sum	87	CE_sol_ac_cat	0.27489435499176523	Aromatic/chlorinated solvents
Parkinsonism vs Controls	CE_sum	88	CE_minedust_cat	0.03886132833826879	Mineral dust
Parkinsonism vs Controls	CE_sum	88	CE_gasfumes_cat	0.27490799039619795	Gas fumes
Parkinsonism vs Controls	CE_sum	88	CE_metals_cat	0.0057078794683481145	Metals
Parkinsonism vs Controls	CE_sum	88	CE_pest_all_cat	0.5173155193399629	Pesticides
Parkinsonism vs Controls	CE_sum	88	CE_sol_ac_cat	0.16320728245722257	Aromatic/chlorinated solvents
Parkinsonism vs Controls	CE_sum	89	CE_minedust_cat	0.3928963756704377	Mineral dust
Parkinsonism vs Controls	CE_sum	89	CE_gasfumes_cat	0.052074395283727495	Gas fumes
Parkinsonism vs Controls	CE_sum	89	CE_metals_cat	0.007081514034727987	Metals
Parkinsonism vs Controls	CE_sum	89	CE_pest_all_cat	0.40790776051210714	Pesticides
Parkinsonism vs Controls	CE_sum	89	CE_sol_ac_cat	0.14003995449899956	Aromatic/chlorinated solvents
Parkinsonism vs Controls	CE_sum	90	CE_minedust_cat	0.3783805932673745	Mineral dust
Parkinsonism vs Controls	CE_sum	90	CE_gasfumes_cat	0.0788178045951652	Gas fumes
Parkinsonism vs Controls	CE_sum	90	CE_metals_cat	0.09750556486801526	Metals
Parkinsonism vs Controls	CE_sum	90	CE_pest_all_cat	0.4404388938763523	Pesticides
Parkinsonism vs Controls	CE_sum	90	CE_sol_ac_cat	0.004857143393091935	Aromatic/chlorinated solvents
Parkinsonism vs Controls	CE_sum	91	CE_minedust_cat	0.6874516097713163	Mineral dust
Parkinsonism vs Controls	CE_sum	91	CE_gasfumes_cat	1.2748597642427404e-7	Gas fumes
Parkinsonism vs Controls	CE_sum	91	CE_metals_cat	0.10219244046135123	Metals
Parkinsonism vs Controls	CE_sum	91	CE_pest_all_cat	0.17737381811712663	Pesticides
Parkinsonism vs Controls	CE_sum	91	CE_sol_ac_cat	0.03298200416422971	Aromatic/chlorinated solvents
Parkinsonism vs Controls	CE_sum	92	CE_minedust_cat	0.12561777819540768	Mineral dust
Parkinsonism vs Controls	CE_sum	92	CE_gasfumes_cat	0.005118501312052209	Gas fumes
Parkinsonism vs Controls	CE_sum	92	CE_metals_cat	0.03661454177557168	Metals
Parkinsonism vs Controls	CE_sum	92	CE_pest_all_cat	0.014766328679237863	Pesticides
Parkinsonism vs Controls	CE_sum	92	CE_sol_ac_cat	0.8178828500377313	Aromatic/chlorinated solvents
Parkinsonism vs Controls	CE_sum	93	CE_minedust_cat	0.07829003960528078	Mineral dust
Parkinsonism vs Controls	CE_sum	93	CE_gasfumes_cat	5.195872700618405e-8	Gas fumes
Parkinsonism vs Controls	CE_sum	93	CE_metals_cat	0.001763421984678605	Metals
Parkinsonism vs Controls	CE_sum	93	CE_pest_all_cat	0.25751358362401733	Pesticides
Parkinsonism vs Controls	CE_sum	93	CE_sol_ac_cat	0.6624329028272962	Aromatic/chlorinated solvents
Parkinsonism vs Controls	CE_sum	94	CE_minedust_cat	1.880899251435066e-4	Mineral dust
Parkinsonism vs Controls	CE_sum	94	CE_gasfumes_cat	2.6613208687191635e-7	Gas fumes
Parkinsonism vs Controls	CE_sum	94	CE_metals_cat	0.6414606544928613	Metals
Parkinsonism vs Controls	CE_sum	94	CE_pest_all_cat	0.2893322220360672	Pesticides
Parkinsonism vs Controls	CE_sum	94	CE_sol_ac_cat	0.06901876741384114	Aromatic/chlorinated solvents
Parkinsonism vs Controls	CE_sum	95	CE_minedust_cat	0.001204840747363431	Mineral dust
Parkinsonism vs Controls	CE_sum	95	CE_gasfumes_cat	0.2886567070066966	Gas fumes
Parkinsonism vs Controls	CE_sum	95	CE_metals_cat	0.2929747755736333	Metals
Parkinsonism vs Controls	CE_sum	95	CE_pest_all_cat	0.35033662077677086	Pesticides
Parkinsonism vs Controls	CE_sum	95	CE_sol_ac_cat	0.0668270558955357	Aromatic/chlorinated solvents
Parkinsonism vs Controls	CE_sum	96	CE_minedust_cat	0.003283416534593228	Mineral dust
Parkinsonism vs Controls	CE_sum	96	CE_gasfumes_cat	0.017301960054385456	Gas fumes
Parkinsonism vs Controls	CE_sum	96	CE_metals_cat	0.4385563985191594	Metals
Parkinsonism vs Controls	CE_sum	96	CE_pest_all_cat	0.5406044567240179	Pesticides
Parkinsonism vs Controls	CE_sum	96	CE_sol_ac_cat	2.5376816784448324e-4	Aromatic/chlorinated solvents
Parkinsonism vs Controls	CE_sum	97	CE_minedust_cat	0.28199367379730467	Mineral dust
Parkinsonism vs Controls	CE_sum	97	CE_gasfumes_cat	0.0012235048195587894	Gas fumes
Parkinsonism vs Controls	CE_sum	97	CE_metals_cat	0.6896220605784137	Metals
Parkinsonism vs Controls	CE_sum	97	CE_pest_all_cat	8.124545258875531e-4	Pesticides
Parkinsonism vs Controls	CE_sum	97	CE_sol_ac_cat	0.02634830627883464	Aromatic/chlorinated solvents
Parkinsonism vs Controls	CE_sum	98	CE_minedust_cat	0.020212481267240807	Mineral dust
Parkinsonism vs Controls	CE_sum	98	CE_gasfumes_cat	0.04723884981947071	Gas fumes
Parkinsonism vs Controls	CE_sum	98	CE_metals_cat	0.42041537138353824	Metals
Parkinsonism vs Controls	CE_sum	98	CE_pest_all_cat	0.09068254467087845	Pesticides
Parkinsonism vs Controls	CE_sum	98	CE_sol_ac_cat	0.4214507528588722	Aromatic/chlorinated solvents
Parkinsonism vs Controls	CE_sum	99	CE_minedust_cat	0.10654528479009284	Mineral dust
Parkinsonism vs Controls	CE_sum	99	CE_gasfumes_cat	0.02692690277405545	Gas fumes
Parkinsonism vs Controls	CE_sum	99	CE_metals_cat	0.3189707778135826	Metals
Parkinsonism vs Controls	CE_sum	99	CE_pest_all_cat	0.22858625594516602	Pesticides
Parkinsonism vs Controls	CE_sum	99	CE_sol_ac_cat	0.31897077867710294	Aromatic/chlorinated solvents
Parkinsonism vs Controls	CE_sum	100	CE_minedust_cat	0.0016809154890650567	Mineral dust
Parkinsonism vs Controls	CE_sum	100	CE_gasfumes_cat	0.1462788425732423	Gas fumes
Parkinsonism vs Controls	CE_sum	100	CE_metals_cat	0.2619214942512331	Metals
Parkinsonism vs Controls	CE_sum	100	CE_pest_all_cat	3.797335931728056e-5	Pesticides
Parkinsonism vs Controls	CE_sum	100	CE_sol_ac_cat	0.5900807743271416	Aromatic/chlorinated solvents
PD + Parkinsonism vs Controls	avg_exposure	1	avg_minedust_cat	0.0063631024365299075	Mineral dust (avg)
PD + Parkinsonism vs Controls	avg_exposure	1	avg_gasfumes_cat	0.05200952805491818	Gas fumes (avg)
PD + Parkinsonism vs Controls	avg_exposure	1	avg_metals_cat	0.37431508154519166	Metals (avg)
PD + Parkinsonism vs Controls	avg_exposure	1	avg_pest_all_cat	0.02292568278142984	Pesticides (avg)
PD + Parkinsonism vs Controls	avg_exposure	1	avg_sol_ac_cat	0.5443866051819306	Arom./chlor. solvents (avg)
PD + Parkinsonism vs Controls	avg_exposure	2	avg_minedust_cat	0.27122758844042105	Mineral dust (avg)
PD + Parkinsonism vs Controls	avg_exposure	2	avg_gasfumes_cat	6.0314773761620544e-5	Gas fumes (avg)
PD + Parkinsonism vs Controls	avg_exposure	2	avg_metals_cat	0.09329181610989926	Metals (avg)
PD + Parkinsonism vs Controls	avg_exposure	2	avg_pest_all_cat	0.5532614469598544	Pesticides (avg)
PD + Parkinsonism vs Controls	avg_exposure	2	avg_sol_ac_cat	0.08215883371606389	Arom./chlor. solvents (avg)
PD + Parkinsonism vs Controls	avg_exposure	3	avg_minedust_cat	0.3574664807834459	Mineral dust (avg)
PD + Parkinsonism vs Controls	avg_exposure	3	avg_gasfumes_cat	0.21359259744662257	Gas fumes (avg)
PD + Parkinsonism vs Controls	avg_exposure	3	avg_metals_cat	0.00994136110402608	Metals (avg)
PD + Parkinsonism vs Controls	avg_exposure	3	avg_pest_all_cat	0.3617452171675562	Pesticides (avg)
PD + Parkinsonism vs Controls	avg_exposure	3	avg_sol_ac_cat	0.05725434349834925	Arom./chlor. solvents (avg)
PD + Parkinsonism vs Controls	avg_exposure	4	avg_minedust_cat	5.897997683295141e-9	Mineral dust (avg)
PD + Parkinsonism vs Controls	avg_exposure	4	avg_gasfumes_cat	0.16692390575742655	Gas fumes (avg)
PD + Parkinsonism vs Controls	avg_exposure	4	avg_metals_cat	0.0034393837144904224	Metals (avg)
PD + Parkinsonism vs Controls	avg_exposure	4	avg_pest_all_cat	0.6417085580171634	Pesticides (avg)
PD + Parkinsonism vs Controls	avg_exposure	4	avg_sol_ac_cat	0.18792814661292156	Arom./chlor. solvents (avg)
PD + Parkinsonism vs Controls	avg_exposure	5	avg_minedust_cat	0.05530756402038605	Mineral dust (avg)
PD + Parkinsonism vs Controls	avg_exposure	5	avg_gasfumes_cat	0.16494352037990798	Gas fumes (avg)
PD + Parkinsonism vs Controls	avg_exposure	5	avg_metals_cat	0.14925863289974667	Metals (avg)
PD + Parkinsonism vs Controls	avg_exposure	5	avg_pest_all_cat	0.4308426398107566	Pesticides (avg)
PD + Parkinsonism vs Controls	avg_exposure	5	avg_sol_ac_cat	0.19964764288920328	Arom./chlor. solvents (avg)
PD + Parkinsonism vs Controls	avg_exposure	6	avg_minedust_cat	0.06640798504698928	Mineral dust (avg)
PD + Parkinsonism vs Controls	avg_exposure	6	avg_gasfumes_cat	0.14376810198395568	Gas fumes (avg)
PD + Parkinsonism vs Controls	avg_exposure	6	avg_metals_cat	0.34289883544432076	Metals (avg)
PD + Parkinsonism vs Controls	avg_exposure	6	avg_pest_all_cat	0.2753887645212958	Pesticides (avg)
PD + Parkinsonism vs Controls	avg_exposure	6	avg_sol_ac_cat	0.17153631300343847	Arom./chlor. solvents (avg)
PD + Parkinsonism vs Controls	avg_exposure	7	avg_minedust_cat	0.001402513754372312	Mineral dust (avg)
PD + Parkinsonism vs Controls	avg_exposure	7	avg_gasfumes_cat	0.012209289267262243	Gas fumes (avg)
PD + Parkinsonism vs Controls	avg_exposure	7	avg_metals_cat	0.9180355750689002	Metals (avg)
PD + Parkinsonism vs Controls	avg_exposure	7	avg_pest_all_cat	3.0390866573404097e-9	Pesticides (avg)
PD + Parkinsonism vs Controls	avg_exposure	7	avg_sol_ac_cat	0.06835261887037858	Arom./chlor. solvents (avg)
PD + Parkinsonism vs Controls	avg_exposure	8	avg_minedust_cat	2.709581496935059e-4	Mineral dust (avg)
PD + Parkinsonism vs Controls	avg_exposure	8	avg_gasfumes_cat	0.18998574167571386	Gas fumes (avg)
PD + Parkinsonism vs Controls	avg_exposure	8	avg_metals_cat	0.1898449986222439	Metals (avg)
PD + Parkinsonism vs Controls	avg_exposure	8	avg_pest_all_cat	0.315327699738477	Pesticides (avg)
PD + Parkinsonism vs Controls	avg_exposure	8	avg_sol_ac_cat	0.3045706018138717	Arom./chlor. solvents (avg)
PD + Parkinsonism vs Controls	avg_exposure	9	avg_minedust_cat	0.09679475224634418	Mineral dust (avg)
PD + Parkinsonism vs Controls	avg_exposure	9	avg_gasfumes_cat	0.015577868862304913	Gas fumes (avg)
PD + Parkinsonism vs Controls	avg_exposure	9	avg_metals_cat	0.38973692510021807	Metals (avg)
PD + Parkinsonism vs Controls	avg_exposure	9	avg_pest_all_cat	0.3335766191533117	Pesticides (avg)
PD + Parkinsonism vs Controls	avg_exposure	9	avg_sol_ac_cat	0.16431383463782145	Arom./chlor. solvents (avg)
PD + Parkinsonism vs Controls	avg_exposure	10	avg_minedust_cat	0.5276446739720309	Mineral dust (avg)
PD + Parkinsonism vs Controls	avg_exposure	10	avg_gasfumes_cat	0.12676518938576029	Gas fumes (avg)
PD + Parkinsonism vs Controls	avg_exposure	10	avg_metals_cat	0.021152981712692538	Metals (avg)
PD + Parkinsonism vs Controls	avg_exposure	10	avg_pest_all_cat	0.3244371546808601	Pesticides (avg)
PD + Parkinsonism vs Controls	avg_exposure	10	avg_sol_ac_cat	2.4865619166273134e-10	Arom./chlor. solvents (avg)
PD + Parkinsonism vs Controls	avg_exposure	11	avg_minedust_cat	0.44720956539106715	Mineral dust (avg)
PD + Parkinsonism vs Controls	avg_exposure	11	avg_gasfumes_cat	0.032175443349144614	Gas fumes (avg)
PD + Parkinsonism vs Controls	avg_exposure	11	avg_metals_cat	0.0708808668536334	Metals (avg)
PD + Parkinsonism vs Controls	avg_exposure	11	avg_pest_all_cat	0.10800890053068965	Pesticides (avg)
PD + Parkinsonism vs Controls	avg_exposure	11	avg_sol_ac_cat	0.34172522387546544	Arom./chlor. solvents (avg)
PD + Parkinsonism vs Controls	avg_exposure	12	avg_minedust_cat	0.21491030883373705	Mineral dust (avg)
PD + Parkinsonism vs Controls	avg_exposure	12	avg_gasfumes_cat	1.6996832691537892e-9	Gas fumes (avg)
PD + Parkinsonism vs Controls	avg_exposure	12	avg_metals_cat	0.0026891321575000585	Metals (avg)
PD + Parkinsonism vs Controls	avg_exposure	12	avg_pest_all_cat	0.10031511017198398	Pesticides (avg)
PD + Parkinsonism vs Controls	avg_exposure	12	avg_sol_ac_cat	0.6820854471370955	Arom./chlor. solvents (avg)
PD + Parkinsonism vs Controls	avg_exposure	13	avg_minedust_cat	0.08859322462053847	Mineral dust (avg)
PD + Parkinsonism vs Controls	avg_exposure	13	avg_gasfumes_cat	0.03477831943454743	Gas fumes (avg)
PD + Parkinsonism vs Controls	avg_exposure	13	avg_metals_cat	0.04436223005075738	Metals (avg)
PD + Parkinsonism vs Controls	avg_exposure	13	avg_pest_all_cat	0.6787034819004668	Pesticides (avg)
PD + Parkinsonism vs Controls	avg_exposure	13	avg_sol_ac_cat	0.15356274399369046	Arom./chlor. solvents (avg)
PD + Parkinsonism vs Controls	avg_exposure	14	avg_minedust_cat	0.14846355830342642	Mineral dust (avg)
PD + Parkinsonism vs Controls	avg_exposure	14	avg_gasfumes_cat	0.33965686085017044	Gas fumes (avg)
PD + Parkinsonism vs Controls	avg_exposure	14	avg_metals_cat	0.08859411953656206	Metals (avg)
PD + Parkinsonism vs Controls	avg_exposure	14	avg_pest_all_cat	0.2533887695697101	Pesticides (avg)
PD + Parkinsonism vs Controls	avg_exposure	14	avg_sol_ac_cat	0.16989669174013122	Arom./chlor. solvents (avg)
PD + Parkinsonism vs Controls	avg_exposure	15	avg_minedust_cat	3.1358155621224294e-4	Mineral dust (avg)
PD + Parkinsonism vs Controls	avg_exposure	15	avg_gasfumes_cat	0.4016700638178481	Gas fumes (avg)
PD + Parkinsonism vs Controls	avg_exposure	15	avg_metals_cat	0.026942293847645002	Metals (avg)
PD + Parkinsonism vs Controls	avg_exposure	15	avg_pest_all_cat	0.5360233776329086	Pesticides (avg)
PD + Parkinsonism vs Controls	avg_exposure	15	avg_sol_ac_cat	0.035050683145386015	Arom./chlor. solvents (avg)
PD + Parkinsonism vs Controls	avg_exposure	16	avg_minedust_cat	0.2257806374751052	Mineral dust (avg)
PD + Parkinsonism vs Controls	avg_exposure	16	avg_gasfumes_cat	0.24453511298089817	Gas fumes (avg)
PD + Parkinsonism vs Controls	avg_exposure	16	avg_metals_cat	0.2300771302506396	Metals (avg)
PD + Parkinsonism vs Controls	avg_exposure	16	avg_pest_all_cat	0.2625407388412327	Pesticides (avg)
PD + Parkinsonism vs Controls	avg_exposure	16	avg_sol_ac_cat	0.03706638045212415	Arom./chlor. solvents (avg)
PD + Parkinsonism vs Controls	avg_exposure	17	avg_minedust_cat	0.35381440615531273	Mineral dust (avg)
PD + Parkinsonism vs Controls	avg_exposure	17	avg_gasfumes_cat	0.018334784321078147	Gas fumes (avg)
PD + Parkinsonism vs Controls	avg_exposure	17	avg_metals_cat	0.381225489373432	Metals (avg)
PD + Parkinsonism vs Controls	avg_exposure	17	avg_pest_all_cat	0.23240364428022628	Pesticides (avg)
PD + Parkinsonism vs Controls	avg_exposure	17	avg_sol_ac_cat	0.014221675869950667	Arom./chlor. solvents (avg)
PD + Parkinsonism vs Controls	avg_exposure	18	avg_minedust_cat	0.009512383822491016	Mineral dust (avg)
PD + Parkinsonism vs Controls	avg_exposure	18	avg_gasfumes_cat	0.006133006983719371	Gas fumes (avg)
PD + Parkinsonism vs Controls	avg_exposure	18	avg_metals_cat	0.38855232022313213	Metals (avg)
PD + Parkinsonism vs Controls	avg_exposure	18	avg_pest_all_cat	0.3613349032587432	Pesticides (avg)
PD + Parkinsonism vs Controls	avg_exposure	18	avg_sol_ac_cat	0.2344673857119144	Arom./chlor. solvents (avg)
PD + Parkinsonism vs Controls	avg_exposure	19	avg_minedust_cat	0.006829833523106515	Mineral dust (avg)
PD + Parkinsonism vs Controls	avg_exposure	19	avg_gasfumes_cat	0.009087775651352291	Gas fumes (avg)
PD + Parkinsonism vs Controls	avg_exposure	19	avg_metals_cat	0.20791997763875308	Metals (avg)
PD + Parkinsonism vs Controls	avg_exposure	19	avg_pest_all_cat	0.6339313074539054	Pesticides (avg)
PD + Parkinsonism vs Controls	avg_exposure	19	avg_sol_ac_cat	0.1422311057328823	Arom./chlor. solvents (avg)
PD + Parkinsonism vs Controls	avg_exposure	20	avg_minedust_cat	0.08380424359060133	Mineral dust (avg)
PD + Parkinsonism vs Controls	avg_exposure	20	avg_gasfumes_cat	0.05739222707465799	Gas fumes (avg)
PD + Parkinsonism vs Controls	avg_exposure	20	avg_metals_cat	0.11526516125286332	Metals (avg)
PD + Parkinsonism vs Controls	avg_exposure	20	avg_pest_all_cat	0.7356763988077147	Pesticides (avg)
PD + Parkinsonism vs Controls	avg_exposure	20	avg_sol_ac_cat	0.00786196927416315	Arom./chlor. solvents (avg)
PD + Parkinsonism vs Controls	avg_exposure	21	avg_minedust_cat	0.11600434966679998	Mineral dust (avg)
PD + Parkinsonism vs Controls	avg_exposure	21	avg_gasfumes_cat	0.050998760897284584	Gas fumes (avg)
PD + Parkinsonism vs Controls	avg_exposure	21	avg_metals_cat	0.6635128841702389	Metals (avg)
PD + Parkinsonism vs Controls	avg_exposure	21	avg_pest_all_cat	0.011102731776429524	Pesticides (avg)
PD + Parkinsonism vs Controls	avg_exposure	21	avg_sol_ac_cat	0.1583812734892471	Arom./chlor. solvents (avg)
PD + Parkinsonism vs Controls	avg_exposure	22	avg_minedust_cat	0.08351783944777202	Mineral dust (avg)
PD + Parkinsonism vs Controls	avg_exposure	22	avg_gasfumes_cat	0.014738444567551244	Gas fumes (avg)
PD + Parkinsonism vs Controls	avg_exposure	22	avg_metals_cat	0.01816950179097159	Metals (avg)
PD + Parkinsonism vs Controls	avg_exposure	22	avg_pest_all_cat	0.6934771095767643	Pesticides (avg)
PD + Parkinsonism vs Controls	avg_exposure	22	avg_sol_ac_cat	0.19009710461694082	Arom./chlor. solvents (avg)
PD + Parkinsonism vs Controls	avg_exposure	23	avg_minedust_cat	0.2633767279484457	Mineral dust (avg)
PD + Parkinsonism vs Controls	avg_exposure	23	avg_gasfumes_cat	0.1154190263539527	Gas fumes (avg)
PD + Parkinsonism vs Controls	avg_exposure	23	avg_metals_cat	0.06362448914449989	Metals (avg)
PD + Parkinsonism vs Controls	avg_exposure	23	avg_pest_all_cat	0.5320429766768286	Pesticides (avg)
PD + Parkinsonism vs Controls	avg_exposure	23	avg_sol_ac_cat	0.02553677987627311	Arom./chlor. solvents (avg)
PD + Parkinsonism vs Controls	avg_exposure	24	avg_minedust_cat	0.004442037059592327	Mineral dust (avg)
PD + Parkinsonism vs Controls	avg_exposure	24	avg_gasfumes_cat	0.3901228240107257	Gas fumes (avg)
PD + Parkinsonism vs Controls	avg_exposure	24	avg_metals_cat	1.6885797128142043e-4	Metals (avg)
PD + Parkinsonism vs Controls	avg_exposure	24	avg_pest_all_cat	0.10741472224167518	Pesticides (avg)
PD + Parkinsonism vs Controls	avg_exposure	24	avg_sol_ac_cat	0.49785155871672526	Arom./chlor. solvents (avg)
PD + Parkinsonism vs Controls	avg_exposure	25	avg_minedust_cat	0.25647863798057635	Mineral dust (avg)
PD + Parkinsonism vs Controls	avg_exposure	25	avg_gasfumes_cat	0.12574132306831007	Gas fumes (avg)
PD + Parkinsonism vs Controls	avg_exposure	25	avg_metals_cat	0.1664129116306992	Metals (avg)
PD + Parkinsonism vs Controls	avg_exposure	25	avg_pest_all_cat	0.39793130870241783	Pesticides (avg)
PD + Parkinsonism vs Controls	avg_exposure	25	avg_sol_ac_cat	0.05343581861799643	Arom./chlor. solvents (avg)
PD + Parkinsonism vs Controls	avg_exposure	26	avg_minedust_cat	0.032289245383447414	Mineral dust (avg)
PD + Parkinsonism vs Controls	avg_exposure	26	avg_gasfumes_cat	0.023246722238568086	Gas fumes (avg)
PD + Parkinsonism vs Controls	avg_exposure	26	avg_metals_cat	0.23585632660871367	Metals (avg)
PD + Parkinsonism vs Controls	avg_exposure	26	avg_pest_all_cat	0.7079471346740511	Pesticides (avg)
PD + Parkinsonism vs Controls	avg_exposure	26	avg_sol_ac_cat	6.605710952200531e-4	Arom./chlor. solvents (avg)
PD + Parkinsonism vs Controls	avg_exposure	27	avg_minedust_cat	0.002712409140932724	Mineral dust (avg)
PD + Parkinsonism vs Controls	avg_exposure	27	avg_gasfumes_cat	0.026245015579791087	Gas fumes (avg)
PD + Parkinsonism vs Controls	avg_exposure	27	avg_metals_cat	0.18207032600074177	Metals (avg)
PD + Parkinsonism vs Controls	avg_exposure	27	avg_pest_all_cat	0.3420963423939665	Pesticides (avg)
PD + Parkinsonism vs Controls	avg_exposure	27	avg_sol_ac_cat	0.4468759068845686	Arom./chlor. solvents (avg)
PD + Parkinsonism vs Controls	avg_exposure	28	avg_minedust_cat	0.17070195180433237	Mineral dust (avg)
PD + Parkinsonism vs Controls	avg_exposure	28	avg_gasfumes_cat	0.2775442102296851	Gas fumes (avg)
PD + Parkinsonism vs Controls	avg_exposure	28	avg_metals_cat	0.1506545507383092	Metals (avg)
PD + Parkinsonism vs Controls	avg_exposure	28	avg_pest_all_cat	0.2650827657329572	Pesticides (avg)
PD + Parkinsonism vs Controls	avg_exposure	28	avg_sol_ac_cat	0.13601652149471524	Arom./chlor. solvents (avg)
PD + Parkinsonism vs Controls	avg_exposure	29	avg_minedust_cat	0.05612264299521673	Mineral dust (avg)
PD + Parkinsonism vs Controls	avg_exposure	29	avg_gasfumes_cat	0.08287786462286337	Gas fumes (avg)
PD + Parkinsonism vs Controls	avg_exposure	29	avg_metals_cat	0.17566194571192814	Metals (avg)
PD + Parkinsonism vs Controls	avg_exposure	29	avg_pest_all_cat	0.02479179757530627	Pesticides (avg)
PD + Parkinsonism vs Controls	avg_exposure	29	avg_sol_ac_cat	0.6605457490946852	Arom./chlor. solvents (avg)
PD + Parkinsonism vs Controls	avg_exposure	30	avg_minedust_cat	0.18260057646083627	Mineral dust (avg)
PD + Parkinsonism vs Controls	avg_exposure	30	avg_gasfumes_cat	0.08083250896068277	Gas fumes (avg)
PD + Parkinsonism vs Controls	avg_exposure	30	avg_metals_cat	0.04658984311938746	Metals (avg)
PD + Parkinsonism vs Controls	avg_exposure	30	avg_pest_all_cat	0.4083712732083946	Pesticides (avg)
PD + Parkinsonism vs Controls	avg_exposure	30	avg_sol_ac_cat	0.28160579825069854	Arom./chlor. solvents (avg)
PD + Parkinsonism vs Controls	avg_exposure	31	avg_minedust_cat	0.13142335436032693	Mineral dust (avg)
PD + Parkinsonism vs Controls	avg_exposure	31	avg_gasfumes_cat	0.009133476672537761	Gas fumes (avg)
PD + Parkinsonism vs Controls	avg_exposure	31	avg_metals_cat	0.12139706978129082	Metals (avg)
PD + Parkinsonism vs Controls	avg_exposure	31	avg_pest_all_cat	0.32087599149756885	Pesticides (avg)
PD + Parkinsonism vs Controls	avg_exposure	31	avg_sol_ac_cat	0.4171701076882758	Arom./chlor. solvents (avg)
PD + Parkinsonism vs Controls	avg_exposure	32	avg_minedust_cat	0.02306085452802669	Mineral dust (avg)
PD + Parkinsonism vs Controls	avg_exposure	32	avg_gasfumes_cat	0.012655060442003362	Gas fumes (avg)
PD + Parkinsonism vs Controls	avg_exposure	32	avg_metals_cat	0.5174443253321375	Metals (avg)
PD + Parkinsonism vs Controls	avg_exposure	32	avg_pest_all_cat	0.2139670953231879	Pesticides (avg)
PD + Parkinsonism vs Controls	avg_exposure	32	avg_sol_ac_cat	0.2328726643746443	Arom./chlor. solvents (avg)
PD + Parkinsonism vs Controls	avg_exposure	33	avg_minedust_cat	0.04720120140982441	Mineral dust (avg)
PD + Parkinsonism vs Controls	avg_exposure	33	avg_gasfumes_cat	3.2096946353761067e-10	Gas fumes (avg)
PD + Parkinsonism vs Controls	avg_exposure	33	avg_metals_cat	0.33382548413394214	Metals (avg)
PD + Parkinsonism vs Controls	avg_exposure	33	avg_pest_all_cat	0.47807564862762947	Pesticides (avg)
PD + Parkinsonism vs Controls	avg_exposure	33	avg_sol_ac_cat	0.1408976655076347	Arom./chlor. solvents (avg)
PD + Parkinsonism vs Controls	avg_exposure	34	avg_minedust_cat	0.06587125640046368	Mineral dust (avg)
PD + Parkinsonism vs Controls	avg_exposure	34	avg_gasfumes_cat	0.0170850364861164	Gas fumes (avg)
PD + Parkinsonism vs Controls	avg_exposure	34	avg_metals_cat	0.028641016347888956	Metals (avg)
PD + Parkinsonism vs Controls	avg_exposure	34	avg_pest_all_cat	0.8548298111698545	Pesticides (avg)
PD + Parkinsonism vs Controls	avg_exposure	34	avg_sol_ac_cat	0.03357287959567612	Arom./chlor. solvents (avg)
PD + Parkinsonism vs Controls	avg_exposure	35	avg_minedust_cat	0.077643331137815	Mineral dust (avg)
PD + Parkinsonism vs Controls	avg_exposure	35	avg_gasfumes_cat	0.28957282977019555	Gas fumes (avg)
PD + Parkinsonism vs Controls	avg_exposure	35	avg_metals_cat	0.09584611316329945	Metals (avg)
PD + Parkinsonism vs Controls	avg_exposure	35	avg_pest_all_cat	0.5032241707695202	Pesticides (avg)
PD + Parkinsonism vs Controls	avg_exposure	35	avg_sol_ac_cat	0.0337135551591707	Arom./chlor. solvents (avg)
PD + Parkinsonism vs Controls	avg_exposure	36	avg_minedust_cat	0.38073769365045274	Mineral dust (avg)
PD + Parkinsonism vs Controls	avg_exposure	36	avg_gasfumes_cat	0.038452297702439464	Gas fumes (avg)
PD + Parkinsonism vs Controls	avg_exposure	36	avg_metals_cat	0.03528480087609241	Metals (avg)
PD + Parkinsonism vs Controls	avg_exposure	36	avg_pest_all_cat	0.4333151551304089	Pesticides (avg)
PD + Parkinsonism vs Controls	avg_exposure	36	avg_sol_ac_cat	0.11221005264060695	Arom./chlor. solvents (avg)
PD + Parkinsonism vs Controls	avg_exposure	37	avg_minedust_cat	0.07783974725608414	Mineral dust (avg)
PD + Parkinsonism vs Controls	avg_exposure	37	avg_gasfumes_cat	0.10312974510218482	Gas fumes (avg)
PD + Parkinsonism vs Controls	avg_exposure	37	avg_metals_cat	0.30410958443920705	Metals (avg)
PD + Parkinsonism vs Controls	avg_exposure	37	avg_pest_all_cat	0.5083541240978463	Pesticides (avg)
PD + Parkinsonism vs Controls	avg_exposure	37	avg_sol_ac_cat	0.006566799104677476	Arom./chlor. solvents (avg)
PD + Parkinsonism vs Controls	avg_exposure	38	avg_minedust_cat	0.7311838823327536	Mineral dust (avg)
PD + Parkinsonism vs Controls	avg_exposure	38	avg_gasfumes_cat	6.304917757020097e-4	Gas fumes (avg)
PD + Parkinsonism vs Controls	avg_exposure	38	avg_metals_cat	0.1812642256702068	Metals (avg)
PD + Parkinsonism vs Controls	avg_exposure	38	avg_pest_all_cat	0.025696993720674365	Pesticides (avg)
PD + Parkinsonism vs Controls	avg_exposure	38	avg_sol_ac_cat	0.06122440650066309	Arom./chlor. solvents (avg)
PD + Parkinsonism vs Controls	avg_exposure	39	avg_minedust_cat	0.0023696933854877858	Mineral dust (avg)
PD + Parkinsonism vs Controls	avg_exposure	39	avg_gasfumes_cat	0.033656415163437786	Gas fumes (avg)
PD + Parkinsonism vs Controls	avg_exposure	39	avg_metals_cat	0.025861213033707153	Metals (avg)
PD + Parkinsonism vs Controls	avg_exposure	39	avg_pest_all_cat	0.7950924982004979	Pesticides (avg)
PD + Parkinsonism vs Controls	avg_exposure	39	avg_sol_ac_cat	0.14302018021686982	Arom./chlor. solvents (avg)
PD + Parkinsonism vs Controls	avg_exposure	40	avg_minedust_cat	0.006414599772960618	Mineral dust (avg)
PD + Parkinsonism vs Controls	avg_exposure	40	avg_gasfumes_cat	0.04578182018489165	Gas fumes (avg)
PD + Parkinsonism vs Controls	avg_exposure	40	avg_metals_cat	0.05254184500031382	Metals (avg)
PD + Parkinsonism vs Controls	avg_exposure	40	avg_pest_all_cat	0.06604804957644851	Pesticides (avg)
PD + Parkinsonism vs Controls	avg_exposure	40	avg_sol_ac_cat	0.8292136854653854	Arom./chlor. solvents (avg)
PD + Parkinsonism vs Controls	avg_exposure	41	avg_minedust_cat	0.1529816133381369	Mineral dust (avg)
PD + Parkinsonism vs Controls	avg_exposure	41	avg_gasfumes_cat	0.08287594321877138	Gas fumes (avg)
PD + Parkinsonism vs Controls	avg_exposure	41	avg_metals_cat	0.22419716360730108	Metals (avg)
PD + Parkinsonism vs Controls	avg_exposure	41	avg_pest_all_cat	0.5314595204956536	Pesticides (avg)
PD + Parkinsonism vs Controls	avg_exposure	41	avg_sol_ac_cat	0.008485759340137011	Arom./chlor. solvents (avg)
PD + Parkinsonism vs Controls	avg_exposure	42	avg_minedust_cat	0.07873836582727083	Mineral dust (avg)
PD + Parkinsonism vs Controls	avg_exposure	42	avg_gasfumes_cat	0.0023883679969025013	Gas fumes (avg)
PD + Parkinsonism vs Controls	avg_exposure	42	avg_metals_cat	0.08903699230459915	Metals (avg)
PD + Parkinsonism vs Controls	avg_exposure	42	avg_pest_all_cat	0.8180312210553922	Pesticides (avg)
PD + Parkinsonism vs Controls	avg_exposure	42	avg_sol_ac_cat	0.011805052815835593	Arom./chlor. solvents (avg)
PD + Parkinsonism vs Controls	avg_exposure	43	avg_minedust_cat	0.16170586927789368	Mineral dust (avg)
PD + Parkinsonism vs Controls	avg_exposure	43	avg_gasfumes_cat	0.06936023354300393	Gas fumes (avg)
PD + Parkinsonism vs Controls	avg_exposure	43	avg_metals_cat	0.025480096414766156	Metals (avg)
PD + Parkinsonism vs Controls	avg_exposure	43	avg_pest_all_cat	0.571665326097179	Pesticides (avg)
PD + Parkinsonism vs Controls	avg_exposure	43	avg_sol_ac_cat	0.17178847466715777	Arom./chlor. solvents (avg)
PD + Parkinsonism vs Controls	avg_exposure	44	avg_minedust_cat	0.014341027707450934	Mineral dust (avg)
PD + Parkinsonism vs Controls	avg_exposure	44	avg_gasfumes_cat	0.0030291338431750704	Gas fumes (avg)
PD + Parkinsonism vs Controls	avg_exposure	44	avg_metals_cat	0.13168463258701263	Metals (avg)
PD + Parkinsonism vs Controls	avg_exposure	44	avg_pest_all_cat	0.7927807284896587	Pesticides (avg)
PD + Parkinsonism vs Controls	avg_exposure	44	avg_sol_ac_cat	0.05816447737270347	Arom./chlor. solvents (avg)
PD + Parkinsonism vs Controls	avg_exposure	45	avg_minedust_cat	0.13211545070123962	Mineral dust (avg)
PD + Parkinsonism vs Controls	avg_exposure	45	avg_gasfumes_cat	0.07205118982139282	Gas fumes (avg)
PD + Parkinsonism vs Controls	avg_exposure	45	avg_metals_cat	0.6420863957850236	Metals (avg)
PD + Parkinsonism vs Controls	avg_exposure	45	avg_pest_all_cat	0.0330307694010008	Pesticides (avg)
PD + Parkinsonism vs Controls	avg_exposure	45	avg_sol_ac_cat	0.12071619429134307	Arom./chlor. solvents (avg)
PD + Parkinsonism vs Controls	avg_exposure	46	avg_minedust_cat	8.294804484264819e-4	Mineral dust (avg)
PD + Parkinsonism vs Controls	avg_exposure	46	avg_gasfumes_cat	0.003229858122489	Gas fumes (avg)
PD + Parkinsonism vs Controls	avg_exposure	46	avg_metals_cat	0.7557535404795405	Metals (avg)
PD + Parkinsonism vs Controls	avg_exposure	46	avg_pest_all_cat	0.19464665296227854	Pesticides (avg)
PD + Parkinsonism vs Controls	avg_exposure	46	avg_sol_ac_cat	0.04554046798726497	Arom./chlor. solvents (avg)
PD + Parkinsonism vs Controls	avg_exposure	47	avg_minedust_cat	0.08221623347321325	Mineral dust (avg)
PD + Parkinsonism vs Controls	avg_exposure	47	avg_gasfumes_cat	0.3253853271394189	Gas fumes (avg)
PD + Parkinsonism vs Controls	avg_exposure	47	avg_metals_cat	0.05291914378646686	Metals (avg)
PD + Parkinsonism vs Controls	avg_exposure	47	avg_pest_all_cat	0.25307167073861625	Pesticides (avg)
PD + Parkinsonism vs Controls	avg_exposure	47	avg_sol_ac_cat	0.28640762486228466	Arom./chlor. solvents (avg)
PD + Parkinsonism vs Controls	avg_exposure	48	avg_minedust_cat	0.05358725802416607	Mineral dust (avg)
PD + Parkinsonism vs Controls	avg_exposure	48	avg_gasfumes_cat	0.5483842193664541	Gas fumes (avg)
PD + Parkinsonism vs Controls	avg_exposure	48	avg_metals_cat	0.20566377379651302	Metals (avg)
PD + Parkinsonism vs Controls	avg_exposure	48	avg_pest_all_cat	0.18691157859336055	Pesticides (avg)
PD + Parkinsonism vs Controls	avg_exposure	48	avg_sol_ac_cat	0.00545317021950642	Arom./chlor. solvents (avg)
PD + Parkinsonism vs Controls	avg_exposure	49	avg_minedust_cat	0.0699164344537239	Mineral dust (avg)
PD + Parkinsonism vs Controls	avg_exposure	49	avg_gasfumes_cat	0.038088567683407286	Gas fumes (avg)
PD + Parkinsonism vs Controls	avg_exposure	49	avg_metals_cat	0.24435676952301022	Metals (avg)
PD + Parkinsonism vs Controls	avg_exposure	49	avg_pest_all_cat	0.40785357681380885	Pesticides (avg)
PD + Parkinsonism vs Controls	avg_exposure	49	avg_sol_ac_cat	0.2397846515260495	Arom./chlor. solvents (avg)
PD + Parkinsonism vs Controls	avg_exposure	50	avg_minedust_cat	0.07268884229092133	Mineral dust (avg)
PD + Parkinsonism vs Controls	avg_exposure	50	avg_gasfumes_cat	0.15103074385690796	Gas fumes (avg)
PD + Parkinsonism vs Controls	avg_exposure	50	avg_metals_cat	0.48703161275934015	Metals (avg)
PD + Parkinsonism vs Controls	avg_exposure	50	avg_pest_all_cat	0.2135586053116795	Pesticides (avg)
PD + Parkinsonism vs Controls	avg_exposure	50	avg_sol_ac_cat	0.07569019578115116	Arom./chlor. solvents (avg)
PD + Parkinsonism vs Controls	avg_exposure	51	avg_minedust_cat	0.06158915296200529	Mineral dust (avg)
PD + Parkinsonism vs Controls	avg_exposure	51	avg_gasfumes_cat	0.03258987109495631	Gas fumes (avg)
PD + Parkinsonism vs Controls	avg_exposure	51	avg_metals_cat	0.22564285335641632	Metals (avg)
PD + Parkinsonism vs Controls	avg_exposure	51	avg_pest_all_cat	0.3442721970109439	Pesticides (avg)
PD + Parkinsonism vs Controls	avg_exposure	51	avg_sol_ac_cat	0.335905925575678	Arom./chlor. solvents (avg)
PD + Parkinsonism vs Controls	avg_exposure	52	avg_minedust_cat	0.1366014867068724	Mineral dust (avg)
PD + Parkinsonism vs Controls	avg_exposure	52	avg_gasfumes_cat	0.00304661851550453	Gas fumes (avg)
PD + Parkinsonism vs Controls	avg_exposure	52	avg_metals_cat	0.34503712249968943	Metals (avg)
PD + Parkinsonism vs Controls	avg_exposure	52	avg_pest_all_cat	0.4004772302524061	Pesticides (avg)
PD + Parkinsonism vs Controls	avg_exposure	52	avg_sol_ac_cat	0.11483754202552801	Arom./chlor. solvents (avg)
PD + Parkinsonism vs Controls	avg_exposure	53	avg_minedust_cat	0.13493868632172085	Mineral dust (avg)
PD + Parkinsonism vs Controls	avg_exposure	53	avg_gasfumes_cat	0.14509863369632411	Gas fumes (avg)
PD + Parkinsonism vs Controls	avg_exposure	53	avg_metals_cat	0.044592322378839026	Metals (avg)
PD + Parkinsonism vs Controls	avg_exposure	53	avg_pest_all_cat	0.599717869480043	Pesticides (avg)
PD + Parkinsonism vs Controls	avg_exposure	53	avg_sol_ac_cat	0.07565248812307244	Arom./chlor. solvents (avg)
PD + Parkinsonism vs Controls	avg_exposure	54	avg_minedust_cat	0.23830236575023855	Mineral dust (avg)
PD + Parkinsonism vs Controls	avg_exposure	54	avg_gasfumes_cat	0.0350174873748485	Gas fumes (avg)
PD + Parkinsonism vs Controls	avg_exposure	54	avg_metals_cat	0.20736531123812232	Metals (avg)
PD + Parkinsonism vs Controls	avg_exposure	54	avg_pest_all_cat	0.3752331730102794	Pesticides (avg)
PD + Parkinsonism vs Controls	avg_exposure	54	avg_sol_ac_cat	0.14408166262651112	Arom./chlor. solvents (avg)
PD + Parkinsonism vs Controls	avg_exposure	55	avg_minedust_cat	0.2532289586279952	Mineral dust (avg)
PD + Parkinsonism vs Controls	avg_exposure	55	avg_gasfumes_cat	0.1227764158340217	Gas fumes (avg)
PD + Parkinsonism vs Controls	avg_exposure	55	avg_metals_cat	4.048935347523787e-4	Metals (avg)
PD + Parkinsonism vs Controls	avg_exposure	55	avg_pest_all_cat	0.6235897318768042	Pesticides (avg)
PD + Parkinsonism vs Controls	avg_exposure	55	avg_sol_ac_cat	1.2642676082466204e-10	Arom./chlor. solvents (avg)
PD + Parkinsonism vs Controls	avg_exposure	56	avg_minedust_cat	6.585717353362798e-9	Mineral dust (avg)
PD + Parkinsonism vs Controls	avg_exposure	56	avg_gasfumes_cat	1.6209458643955042e-9	Gas fumes (avg)
PD + Parkinsonism vs Controls	avg_exposure	56	avg_metals_cat	0.2553493295346357	Metals (avg)
PD + Parkinsonism vs Controls	avg_exposure	56	avg_pest_all_cat	0.4959504509737212	Pesticides (avg)
PD + Parkinsonism vs Controls	avg_exposure	56	avg_sol_ac_cat	0.24870021128497977	Arom./chlor. solvents (avg)
PD + Parkinsonism vs Controls	avg_exposure	57	avg_minedust_cat	0.11406208489350611	Mineral dust (avg)
PD + Parkinsonism vs Controls	avg_exposure	57	avg_gasfumes_cat	0.06340366777754093	Gas fumes (avg)
PD + Parkinsonism vs Controls	avg_exposure	57	avg_metals_cat	0.3161054431628938	Metals (avg)
PD + Parkinsonism vs Controls	avg_exposure	57	avg_pest_all_cat	0.03349782383619688	Pesticides (avg)
PD + Parkinsonism vs Controls	avg_exposure	57	avg_sol_ac_cat	0.47293098032986264	Arom./chlor. solvents (avg)
PD + Parkinsonism vs Controls	avg_exposure	58	avg_minedust_cat	0.0027925672305648417	Mineral dust (avg)
PD + Parkinsonism vs Controls	avg_exposure	58	avg_gasfumes_cat	0.5420913425834535	Gas fumes (avg)
PD + Parkinsonism vs Controls	avg_exposure	58	avg_metals_cat	0.13854844299702895	Metals (avg)
PD + Parkinsonism vs Controls	avg_exposure	58	avg_pest_all_cat	0.28769477551973804	Pesticides (avg)
PD + Parkinsonism vs Controls	avg_exposure	58	avg_sol_ac_cat	0.0288728716692144	Arom./chlor. solvents (avg)
PD + Parkinsonism vs Controls	avg_exposure	59	avg_minedust_cat	8.940931164566224e-10	Mineral dust (avg)
PD + Parkinsonism vs Controls	avg_exposure	59	avg_gasfumes_cat	0.15098128931184568	Gas fumes (avg)
PD + Parkinsonism vs Controls	avg_exposure	59	avg_metals_cat	0.24677125499445393	Metals (avg)
PD + Parkinsonism vs Controls	avg_exposure	59	avg_pest_all_cat	0.2836760177650287	Pesticides (avg)
PD + Parkinsonism vs Controls	avg_exposure	59	avg_sol_ac_cat	0.3185714370345784	Arom./chlor. solvents (avg)
PD + Parkinsonism vs Controls	avg_exposure	60	avg_minedust_cat	0.04481106972932092	Mineral dust (avg)
PD + Parkinsonism vs Controls	avg_exposure	60	avg_gasfumes_cat	0.002655777702317653	Gas fumes (avg)
PD + Parkinsonism vs Controls	avg_exposure	60	avg_metals_cat	0.0346235304980677	Metals (avg)
PD + Parkinsonism vs Controls	avg_exposure	60	avg_pest_all_cat	0.5186419913166112	Pesticides (avg)
PD + Parkinsonism vs Controls	avg_exposure	60	avg_sol_ac_cat	0.39926763075368316	Arom./chlor. solvents (avg)
PD + Parkinsonism vs Controls	avg_exposure	61	avg_minedust_cat	0.017005166554137023	Mineral dust (avg)
PD + Parkinsonism vs Controls	avg_exposure	61	avg_gasfumes_cat	0.15588210903407515	Gas fumes (avg)
PD + Parkinsonism vs Controls	avg_exposure	61	avg_metals_cat	0.02744643158854372	Metals (avg)
PD + Parkinsonism vs Controls	avg_exposure	61	avg_pest_all_cat	0.7026822331602117	Pesticides (avg)
PD + Parkinsonism vs Controls	avg_exposure	61	avg_sol_ac_cat	0.09698405966303235	Arom./chlor. solvents (avg)
PD + Parkinsonism vs Controls	avg_exposure	62	avg_minedust_cat	0.36204584882737456	Mineral dust (avg)
PD + Parkinsonism vs Controls	avg_exposure	62	avg_gasfumes_cat	0.15139079471486788	Gas fumes (avg)
PD + Parkinsonism vs Controls	avg_exposure	62	avg_metals_cat	0.010181374626362937	Metals (avg)
PD + Parkinsonism vs Controls	avg_exposure	62	avg_pest_all_cat	0.458288045538026	Pesticides (avg)
PD + Parkinsonism vs Controls	avg_exposure	62	avg_sol_ac_cat	0.018093936293368813	Arom./chlor. solvents (avg)
PD + Parkinsonism vs Controls	avg_exposure	63	avg_minedust_cat	0.05143113220289983	Mineral dust (avg)
PD + Parkinsonism vs Controls	avg_exposure	63	avg_gasfumes_cat	0.005547109334854662	Gas fumes (avg)
PD + Parkinsonism vs Controls	avg_exposure	63	avg_metals_cat	0.3207285719523609	Metals (avg)
PD + Parkinsonism vs Controls	avg_exposure	63	avg_pest_all_cat	0.29765529035461374	Pesticides (avg)
PD + Parkinsonism vs Controls	avg_exposure	63	avg_sol_ac_cat	0.32463789615527106	Arom./chlor. solvents (avg)
PD + Parkinsonism vs Controls	avg_exposure	64	avg_minedust_cat	0.011036143639240947	Mineral dust (avg)
PD + Parkinsonism vs Controls	avg_exposure	64	avg_gasfumes_cat	0.010514581655128	Gas fumes (avg)
PD + Parkinsonism vs Controls	avg_exposure	64	avg_metals_cat	0.4385062548620242	Metals (avg)
PD + Parkinsonism vs Controls	avg_exposure	64	avg_pest_all_cat	0.3719267797005143	Pesticides (avg)
PD + Parkinsonism vs Controls	avg_exposure	64	avg_sol_ac_cat	0.16801624014309285	Arom./chlor. solvents (avg)
PD + Parkinsonism vs Controls	avg_exposure	65	avg_minedust_cat	1.0933641083658509e-9	Mineral dust (avg)
PD + Parkinsonism vs Controls	avg_exposure	65	avg_gasfumes_cat	0.03511467462948231	Gas fumes (avg)
PD + Parkinsonism vs Controls	avg_exposure	65	avg_metals_cat	7.289014030955925e-10	Metals (avg)
PD + Parkinsonism vs Controls	avg_exposure	65	avg_pest_all_cat	0.7562680161664369	Pesticides (avg)
PD + Parkinsonism vs Controls	avg_exposure	65	avg_sol_ac_cat	0.20861730738181547	Arom./chlor. solvents (avg)
PD + Parkinsonism vs Controls	avg_exposure	66	avg_minedust_cat	0.2734250745607933	Mineral dust (avg)
PD + Parkinsonism vs Controls	avg_exposure	66	avg_gasfumes_cat	0.1251544201379596	Gas fumes (avg)
PD + Parkinsonism vs Controls	avg_exposure	66	avg_metals_cat	0.0837474023810508	Metals (avg)
PD + Parkinsonism vs Controls	avg_exposure	66	avg_pest_all_cat	0.4345666112045813	Pesticides (avg)
PD + Parkinsonism vs Controls	avg_exposure	66	avg_sol_ac_cat	0.083106491715615	Arom./chlor. solvents (avg)
PD + Parkinsonism vs Controls	avg_exposure	67	avg_minedust_cat	0.0456620531116752	Mineral dust (avg)
PD + Parkinsonism vs Controls	avg_exposure	67	avg_gasfumes_cat	0.00962999959255932	Gas fumes (avg)
PD + Parkinsonism vs Controls	avg_exposure	67	avg_metals_cat	0.08730323956531749	Metals (avg)
PD + Parkinsonism vs Controls	avg_exposure	67	avg_pest_all_cat	0.8574047050496939	Pesticides (avg)
PD + Parkinsonism vs Controls	avg_exposure	67	avg_sol_ac_cat	2.6807539247094444e-9	Arom./chlor. solvents (avg)
PD + Parkinsonism vs Controls	avg_exposure	68	avg_minedust_cat	0.0025562075296897916	Mineral dust (avg)
PD + Parkinsonism vs Controls	avg_exposure	68	avg_gasfumes_cat	0.12612801553931677	Gas fumes (avg)
PD + Parkinsonism vs Controls	avg_exposure	68	avg_metals_cat	0.010185596781395351	Metals (avg)
PD + Parkinsonism vs Controls	avg_exposure	68	avg_pest_all_cat	0.7448672437695931	Pesticides (avg)
PD + Parkinsonism vs Controls	avg_exposure	68	avg_sol_ac_cat	0.11626293638000484	Arom./chlor. solvents (avg)
PD + Parkinsonism vs Controls	avg_exposure	69	avg_minedust_cat	0.4391253151174964	Mineral dust (avg)
PD + Parkinsonism vs Controls	avg_exposure	69	avg_gasfumes_cat	0.05276818167917421	Gas fumes (avg)
PD + Parkinsonism vs Controls	avg_exposure	69	avg_metals_cat	0.05670737298033862	Metals (avg)
PD + Parkinsonism vs Controls	avg_exposure	69	avg_pest_all_cat	0.417745376190496	Pesticides (avg)
PD + Parkinsonism vs Controls	avg_exposure	69	avg_sol_ac_cat	0.03365375403249468	Arom./chlor. solvents (avg)
PD + Parkinsonism vs Controls	avg_exposure	70	avg_minedust_cat	0.17497935806442164	Mineral dust (avg)
PD + Parkinsonism vs Controls	avg_exposure	70	avg_gasfumes_cat	0.07291411113559579	Gas fumes (avg)
PD + Parkinsonism vs Controls	avg_exposure	70	avg_metals_cat	0.05868983555614179	Metals (avg)
PD + Parkinsonism vs Controls	avg_exposure	70	avg_pest_all_cat	0.5997129563381675	Pesticides (avg)
PD + Parkinsonism vs Controls	avg_exposure	70	avg_sol_ac_cat	0.09370373890567332	Arom./chlor. solvents (avg)
PD + Parkinsonism vs Controls	avg_exposure	71	avg_minedust_cat	0.43558385046579495	Mineral dust (avg)
PD + Parkinsonism vs Controls	avg_exposure	71	avg_gasfumes_cat	0.1867659516103949	Gas fumes (avg)
PD + Parkinsonism vs Controls	avg_exposure	71	avg_metals_cat	0.27829739053006414	Metals (avg)
PD + Parkinsonism vs Controls	avg_exposure	71	avg_pest_all_cat	0.048278396774505995	Pesticides (avg)
PD + Parkinsonism vs Controls	avg_exposure	71	avg_sol_ac_cat	0.05107441061923979	Arom./chlor. solvents (avg)
PD + Parkinsonism vs Controls	avg_exposure	72	avg_minedust_cat	0.02391164900431181	Mineral dust (avg)
PD + Parkinsonism vs Controls	avg_exposure	72	avg_gasfumes_cat	0.18954421250650322	Gas fumes (avg)
PD + Parkinsonism vs Controls	avg_exposure	72	avg_metals_cat	0.21711393147360128	Metals (avg)
PD + Parkinsonism vs Controls	avg_exposure	72	avg_pest_all_cat	0.2773734735381749	Pesticides (avg)
PD + Parkinsonism vs Controls	avg_exposure	72	avg_sol_ac_cat	0.2920567334774095	Arom./chlor. solvents (avg)
PD + Parkinsonism vs Controls	avg_exposure	73	avg_minedust_cat	0.20072879521993178	Mineral dust (avg)
PD + Parkinsonism vs Controls	avg_exposure	73	avg_gasfumes_cat	0.21865536133362115	Gas fumes (avg)
PD + Parkinsonism vs Controls	avg_exposure	73	avg_metals_cat	0.08915256926555608	Metals (avg)
PD + Parkinsonism vs Controls	avg_exposure	73	avg_pest_all_cat	0.3735714143672426	Pesticides (avg)
PD + Parkinsonism vs Controls	avg_exposure	73	avg_sol_ac_cat	0.11789185981364793	Arom./chlor. solvents (avg)
PD + Parkinsonism vs Controls	avg_exposure	74	avg_minedust_cat	0.00568655611733511	Mineral dust (avg)
PD + Parkinsonism vs Controls	avg_exposure	74	avg_gasfumes_cat	0.20684931984149374	Gas fumes (avg)
PD + Parkinsonism vs Controls	avg_exposure	74	avg_metals_cat	0.030348306989218157	Metals (avg)
PD + Parkinsonism vs Controls	avg_exposure	74	avg_pest_all_cat	0.47238904226289735	Pesticides (avg)
PD + Parkinsonism vs Controls	avg_exposure	74	avg_sol_ac_cat	0.2847267747890556	Arom./chlor. solvents (avg)
PD + Parkinsonism vs Controls	avg_exposure	75	avg_minedust_cat	0.006923084494933028	Mineral dust (avg)
PD + Parkinsonism vs Controls	avg_exposure	75	avg_gasfumes_cat	0.0010818842443657236	Gas fumes (avg)
PD + Parkinsonism vs Controls	avg_exposure	75	avg_metals_cat	0.17387092559886086	Metals (avg)
PD + Parkinsonism vs Controls	avg_exposure	75	avg_pest_all_cat	0.7861307614358074	Pesticides (avg)
PD + Parkinsonism vs Controls	avg_exposure	75	avg_sol_ac_cat	0.03199334422603293	Arom./chlor. solvents (avg)
PD + Parkinsonism vs Controls	avg_exposure	76	avg_minedust_cat	0.2092400394952496	Mineral dust (avg)
PD + Parkinsonism vs Controls	avg_exposure	76	avg_gasfumes_cat	0.5108052677181023	Gas fumes (avg)
PD + Parkinsonism vs Controls	avg_exposure	76	avg_metals_cat	0.09677897210409205	Metals (avg)
PD + Parkinsonism vs Controls	avg_exposure	76	avg_pest_all_cat	0.03871985963657423	Pesticides (avg)
PD + Parkinsonism vs Controls	avg_exposure	76	avg_sol_ac_cat	0.14445586104598215	Arom./chlor. solvents (avg)
PD + Parkinsonism vs Controls	avg_exposure	77	avg_minedust_cat	0.46935212968549883	Mineral dust (avg)
PD + Parkinsonism vs Controls	avg_exposure	77	avg_gasfumes_cat	0.08741472012419749	Gas fumes (avg)
PD + Parkinsonism vs Controls	avg_exposure	77	avg_metals_cat	0.07225114943175451	Metals (avg)
PD + Parkinsonism vs Controls	avg_exposure	77	avg_pest_all_cat	0.2525058719864268	Pesticides (avg)
PD + Parkinsonism vs Controls	avg_exposure	77	avg_sol_ac_cat	0.1184761287721224	Arom./chlor. solvents (avg)
PD + Parkinsonism vs Controls	avg_exposure	78	avg_minedust_cat	0.2395390828887707	Mineral dust (avg)
PD + Parkinsonism vs Controls	avg_exposure	78	avg_gasfumes_cat	0.10735789761641742	Gas fumes (avg)
PD + Parkinsonism vs Controls	avg_exposure	78	avg_metals_cat	0.01294249606280956	Metals (avg)
PD + Parkinsonism vs Controls	avg_exposure	78	avg_pest_all_cat	0.5485270068264962	Pesticides (avg)
PD + Parkinsonism vs Controls	avg_exposure	78	avg_sol_ac_cat	0.09163351660550605	Arom./chlor. solvents (avg)
PD + Parkinsonism vs Controls	avg_exposure	79	avg_minedust_cat	0.009174617705534363	Mineral dust (avg)
PD + Parkinsonism vs Controls	avg_exposure	79	avg_gasfumes_cat	0.08984174042245079	Gas fumes (avg)
PD + Parkinsonism vs Controls	avg_exposure	79	avg_metals_cat	0.03429456832700392	Metals (avg)
PD + Parkinsonism vs Controls	avg_exposure	79	avg_pest_all_cat	0.8438533026659979	Pesticides (avg)
PD + Parkinsonism vs Controls	avg_exposure	79	avg_sol_ac_cat	0.022835770879013038	Arom./chlor. solvents (avg)
PD + Parkinsonism vs Controls	avg_exposure	80	avg_minedust_cat	1.6543455657057442e-7	Mineral dust (avg)
PD + Parkinsonism vs Controls	avg_exposure	80	avg_gasfumes_cat	0.05305175458814297	Gas fumes (avg)
PD + Parkinsonism vs Controls	avg_exposure	80	avg_metals_cat	0.009589084441039697	Metals (avg)
PD + Parkinsonism vs Controls	avg_exposure	80	avg_pest_all_cat	0.023680700062794473	Pesticides (avg)
PD + Parkinsonism vs Controls	avg_exposure	80	avg_sol_ac_cat	0.9136782954734664	Arom./chlor. solvents (avg)
PD + Parkinsonism vs Controls	avg_exposure	81	avg_minedust_cat	0.3510611937366761	Mineral dust (avg)
PD + Parkinsonism vs Controls	avg_exposure	81	avg_gasfumes_cat	0.061458754083869804	Gas fumes (avg)
PD + Parkinsonism vs Controls	avg_exposure	81	avg_metals_cat	0.08308695420012296	Metals (avg)
PD + Parkinsonism vs Controls	avg_exposure	81	avg_pest_all_cat	0.4653975432579828	Pesticides (avg)
PD + Parkinsonism vs Controls	avg_exposure	81	avg_sol_ac_cat	0.038995554721348656	Arom./chlor. solvents (avg)
PD + Parkinsonism vs Controls	avg_exposure	82	avg_minedust_cat	0.05016750291852402	Mineral dust (avg)
PD + Parkinsonism vs Controls	avg_exposure	82	avg_gasfumes_cat	0.3845862513073003	Gas fumes (avg)
PD + Parkinsonism vs Controls	avg_exposure	82	avg_metals_cat	0.38678312722264685	Metals (avg)
PD + Parkinsonism vs Controls	avg_exposure	82	avg_pest_all_cat	3.1572877476506636e-10	Pesticides (avg)
PD + Parkinsonism vs Controls	avg_exposure	82	avg_sol_ac_cat	0.17846311823579974	Arom./chlor. solvents (avg)
PD + Parkinsonism vs Controls	avg_exposure	83	avg_minedust_cat	0.06548164645571082	Mineral dust (avg)
PD + Parkinsonism vs Controls	avg_exposure	83	avg_gasfumes_cat	0.06037479810972506	Gas fumes (avg)
PD + Parkinsonism vs Controls	avg_exposure	83	avg_metals_cat	0.6961635030958594	Metals (avg)
PD + Parkinsonism vs Controls	avg_exposure	83	avg_pest_all_cat	0.14569643719373104	Pesticides (avg)
PD + Parkinsonism vs Controls	avg_exposure	83	avg_sol_ac_cat	0.03228361514497353	Arom./chlor. solvents (avg)
PD + Parkinsonism vs Controls	avg_exposure	84	avg_minedust_cat	0.04576117566697738	Mineral dust (avg)
PD + Parkinsonism vs Controls	avg_exposure	84	avg_gasfumes_cat	0.012874093688115035	Gas fumes (avg)
PD + Parkinsonism vs Controls	avg_exposure	84	avg_metals_cat	0.0028236566769347655	Metals (avg)
PD + Parkinsonism vs Controls	avg_exposure	84	avg_pest_all_cat	0.7081766499451899	Pesticides (avg)
PD + Parkinsonism vs Controls	avg_exposure	84	avg_sol_ac_cat	0.23036442402278268	Arom./chlor. solvents (avg)
PD + Parkinsonism vs Controls	avg_exposure	85	avg_minedust_cat	0.02838226629255069	Mineral dust (avg)
PD + Parkinsonism vs Controls	avg_exposure	85	avg_gasfumes_cat	0.3780733339656014	Gas fumes (avg)
PD + Parkinsonism vs Controls	avg_exposure	85	avg_metals_cat	0.31044730723009506	Metals (avg)
PD + Parkinsonism vs Controls	avg_exposure	85	avg_pest_all_cat	0.21614804472378518	Pesticides (avg)
PD + Parkinsonism vs Controls	avg_exposure	85	avg_sol_ac_cat	0.06694904778796786	Arom./chlor. solvents (avg)
PD + Parkinsonism vs Controls	avg_exposure	86	avg_minedust_cat	0.00656078029889824	Mineral dust (avg)
PD + Parkinsonism vs Controls	avg_exposure	86	avg_gasfumes_cat	0.02829495088230458	Gas fumes (avg)
PD + Parkinsonism vs Controls	avg_exposure	86	avg_metals_cat	0.19725126769457346	Metals (avg)
PD + Parkinsonism vs Controls	avg_exposure	86	avg_pest_all_cat	0.7412479176362388	Pesticides (avg)
PD + Parkinsonism vs Controls	avg_exposure	86	avg_sol_ac_cat	0.026645083487984427	Arom./chlor. solvents (avg)
PD + Parkinsonism vs Controls	avg_exposure	87	avg_minedust_cat	8.54930397913622e-4	Mineral dust (avg)
PD + Parkinsonism vs Controls	avg_exposure	87	avg_gasfumes_cat	0.023428707926272236	Gas fumes (avg)
PD + Parkinsonism vs Controls	avg_exposure	87	avg_metals_cat	0.7104678409512031	Metals (avg)
PD + Parkinsonism vs Controls	avg_exposure	87	avg_pest_all_cat	0.0939527204598593	Pesticides (avg)
PD + Parkinsonism vs Controls	avg_exposure	87	avg_sol_ac_cat	0.17129580026475152	Arom./chlor. solvents (avg)
PD + Parkinsonism vs Controls	avg_exposure	88	avg_minedust_cat	0.13175247743780805	Mineral dust (avg)
PD + Parkinsonism vs Controls	avg_exposure	88	avg_gasfumes_cat	0.12330698319489705	Gas fumes (avg)
PD + Parkinsonism vs Controls	avg_exposure	88	avg_metals_cat	0.010617925336302441	Metals (avg)
PD + Parkinsonism vs Controls	avg_exposure	88	avg_pest_all_cat	0.5545808084966856	Pesticides (avg)
PD + Parkinsonism vs Controls	avg_exposure	88	avg_sol_ac_cat	0.17974180553430683	Arom./chlor. solvents (avg)
PD + Parkinsonism vs Controls	avg_exposure	89	avg_minedust_cat	0.2602455315913221	Mineral dust (avg)
PD + Parkinsonism vs Controls	avg_exposure	89	avg_gasfumes_cat	0.21623801245101623	Gas fumes (avg)
PD + Parkinsonism vs Controls	avg_exposure	89	avg_metals_cat	0.14940952603990867	Metals (avg)
PD + Parkinsonism vs Controls	avg_exposure	89	avg_pest_all_cat	0.15629841303809347	Pesticides (avg)
PD + Parkinsonism vs Controls	avg_exposure	89	avg_sol_ac_cat	0.21780851687965944	Arom./chlor. solvents (avg)
PD + Parkinsonism vs Controls	avg_exposure	90	avg_minedust_cat	0.036934143314367666	Mineral dust (avg)
PD + Parkinsonism vs Controls	avg_exposure	90	avg_gasfumes_cat	0.02346205837453826	Gas fumes (avg)
PD + Parkinsonism vs Controls	avg_exposure	90	avg_metals_cat	0.09171889549611852	Metals (avg)
PD + Parkinsonism vs Controls	avg_exposure	90	avg_pest_all_cat	0.7911467599479104	Pesticides (avg)
PD + Parkinsonism vs Controls	avg_exposure	90	avg_sol_ac_cat	0.05673814286706468	Arom./chlor. solvents (avg)
PD + Parkinsonism vs Controls	avg_exposure	91	avg_minedust_cat	0.05950955856669917	Mineral dust (avg)
PD + Parkinsonism vs Controls	avg_exposure	91	avg_gasfumes_cat	0.012118269188916979	Gas fumes (avg)
PD + Parkinsonism vs Controls	avg_exposure	91	avg_metals_cat	0.04202419688597731	Metals (avg)
PD + Parkinsonism vs Controls	avg_exposure	91	avg_pest_all_cat	0.834849754365816	Pesticides (avg)
PD + Parkinsonism vs Controls	avg_exposure	91	avg_sol_ac_cat	0.051498220992590805	Arom./chlor. solvents (avg)
PD + Parkinsonism vs Controls	avg_exposure	92	avg_minedust_cat	0.023424176615506897	Mineral dust (avg)
PD + Parkinsonism vs Controls	avg_exposure	92	avg_gasfumes_cat	0.0268381828173454	Gas fumes (avg)
PD + Parkinsonism vs Controls	avg_exposure	92	avg_metals_cat	0.29076206599019705	Metals (avg)
PD + Parkinsonism vs Controls	avg_exposure	92	avg_pest_all_cat	0.11111079489327859	Pesticides (avg)
PD + Parkinsonism vs Controls	avg_exposure	92	avg_sol_ac_cat	0.5478647796836719	Arom./chlor. solvents (avg)
PD + Parkinsonism vs Controls	avg_exposure	93	avg_minedust_cat	0.030737186058100406	Mineral dust (avg)
PD + Parkinsonism vs Controls	avg_exposure	93	avg_gasfumes_cat	0.002953821674534896	Gas fumes (avg)
PD + Parkinsonism vs Controls	avg_exposure	93	avg_metals_cat	0.019048163337315748	Metals (avg)
PD + Parkinsonism vs Controls	avg_exposure	93	avg_pest_all_cat	0.9222846634074164	Pesticides (avg)
PD + Parkinsonism vs Controls	avg_exposure	93	avg_sol_ac_cat	0.024976165522632363	Arom./chlor. solvents (avg)
PD + Parkinsonism vs Controls	avg_exposure	94	avg_minedust_cat	0.03224098353348683	Mineral dust (avg)
PD + Parkinsonism vs Controls	avg_exposure	94	avg_gasfumes_cat	0.09041412392764768	Gas fumes (avg)
PD + Parkinsonism vs Controls	avg_exposure	94	avg_metals_cat	0.2758986813664319	Metals (avg)
PD + Parkinsonism vs Controls	avg_exposure	94	avg_pest_all_cat	0.004088654471307735	Pesticides (avg)
PD + Parkinsonism vs Controls	avg_exposure	94	avg_sol_ac_cat	0.5973575567011258	Arom./chlor. solvents (avg)
PD + Parkinsonism vs Controls	avg_exposure	95	avg_minedust_cat	0.22204078384350892	Mineral dust (avg)
PD + Parkinsonism vs Controls	avg_exposure	95	avg_gasfumes_cat	0.11772565703658767	Gas fumes (avg)
PD + Parkinsonism vs Controls	avg_exposure	95	avg_metals_cat	0.10909706776306374	Metals (avg)
PD + Parkinsonism vs Controls	avg_exposure	95	avg_pest_all_cat	0.3555829080940905	Pesticides (avg)
PD + Parkinsonism vs Controls	avg_exposure	95	avg_sol_ac_cat	0.19555358326274985	Arom./chlor. solvents (avg)
PD + Parkinsonism vs Controls	avg_exposure	96	avg_minedust_cat	0.06049009862253575	Mineral dust (avg)
PD + Parkinsonism vs Controls	avg_exposure	96	avg_gasfumes_cat	0.1539791019775736	Gas fumes (avg)
PD + Parkinsonism vs Controls	avg_exposure	96	avg_metals_cat	0.5402601030702525	Metals (avg)
PD + Parkinsonism vs Controls	avg_exposure	96	avg_pest_all_cat	0.18650431981692864	Pesticides (avg)
PD + Parkinsonism vs Controls	avg_exposure	96	avg_sol_ac_cat	0.05876637651270913	Arom./chlor. solvents (avg)
PD + Parkinsonism vs Controls	avg_exposure	97	avg_minedust_cat	0.3908546154746137	Mineral dust (avg)
PD + Parkinsonism vs Controls	avg_exposure	97	avg_gasfumes_cat	0.032743699949512935	Gas fumes (avg)
PD + Parkinsonism vs Controls	avg_exposure	97	avg_metals_cat	0.061656931741151805	Metals (avg)
PD + Parkinsonism vs Controls	avg_exposure	97	avg_pest_all_cat	0.3713266831819472	Pesticides (avg)
PD + Parkinsonism vs Controls	avg_exposure	97	avg_sol_ac_cat	0.14341806965277418	Arom./chlor. solvents (avg)
PD + Parkinsonism vs Controls	avg_exposure	98	avg_minedust_cat	0.19262070241479426	Mineral dust (avg)
PD + Parkinsonism vs Controls	avg_exposure	98	avg_gasfumes_cat	1.1702499418190894e-9	Gas fumes (avg)
PD + Parkinsonism vs Controls	avg_exposure	98	avg_metals_cat	0.15237635873683414	Metals (avg)
PD + Parkinsonism vs Controls	avg_exposure	98	avg_pest_all_cat	0.4740301876477415	Pesticides (avg)
PD + Parkinsonism vs Controls	avg_exposure	98	avg_sol_ac_cat	0.18097275003038052	Arom./chlor. solvents (avg)
PD + Parkinsonism vs Controls	avg_exposure	99	avg_minedust_cat	0.041196184793812374	Mineral dust (avg)
PD + Parkinsonism vs Controls	avg_exposure	99	avg_gasfumes_cat	0.0693049043079295	Gas fumes (avg)
PD + Parkinsonism vs Controls	avg_exposure	99	avg_metals_cat	0.01744545585395015	Metals (avg)
PD + Parkinsonism vs Controls	avg_exposure	99	avg_pest_all_cat	0.16374353662676605	Pesticides (avg)
PD + Parkinsonism vs Controls	avg_exposure	99	avg_sol_ac_cat	0.7083099184175419	Arom./chlor. solvents (avg)
PD + Parkinsonism vs Controls	avg_exposure	100	avg_minedust_cat	0.13102139518877065	Mineral dust (avg)
PD + Parkinsonism vs Controls	avg_exposure	100	avg_gasfumes_cat	0.10982886838466846	Gas fumes (avg)
PD + Parkinsonism vs Controls	avg_exposure	100	avg_metals_cat	0.05257991541434734	Metals (avg)
PD + Parkinsonism vs Controls	avg_exposure	100	avg_pest_all_cat	0.6989652046734984	Pesticides (avg)
[truncated: 1,001 more rows]
